# Supplementary material for: Study on identification, assay and organoleptic quality of veterinary medicines in Ethiopia
Source: J Pharm Policy Pract. 2022 Mar 3;15:17. doi: 10.1186/s40545-022-00410-6 (PMC8892721; doi:10.1186/s40545-022-00410-6)
Supplement: Supplementary file 2 — Additional file 2: Identity and assay results. [file 40545_2022_410_MOESM2_ESM.xlsx]

## Sheet: Sheet1
#	Sample code	Sampling purpose	Drug classification	Brand	Product/Generic Name	Strength (mg)	Batch No	Mgf.date	Expiry date	Storage condition	Sample collection place	Country of Origin	Method	Physical discription/Apperance	Identification	Assay		Pass/ Fail
																Specification	Result
1	QMS_DQA_001_2016	Pre-registration	Antiprotozoal	NOZOMIL	Diminazene diaceturate + Antipyrine	2.36 g	1622018	2016-06-01	2021-06-01	Dry,cool & < 31°c	Modjo	Holland	Mfg	Pass	Pass	D 95%-105%	0.98	Pass
																A 95%-105%	1.023
2	QMS_DQA_002_2016	Pre-registration	Antiprotozoal	NOZOMIL	Diminazene diaceturate + Antipyrine	2.36 g	1630004	2016-07-01	2021-07-01	Dry,cool & < 31°c	Modjo	Holland	Mfg	Pass	Pass	D 95%-105%	0.981	Pass
																A 95%-105%	1.015
3	QMS_DQA_003_2016	Pre-registration	Antiprotozoal	NOZOMIL	Diminazene diaceturate + Antipyrine	2.36 g	1630005	2016-07-01	2021-07-01	Dry,cool & < 31°c	Modjo	Holland	Mfg	Pass	Pass	D 95%-105%	1.035	Pass
																A 95%-105%	0.988
4	QMS_DQA_004_2016	Pre-registration	Antiprotozoal	NOZOMIL	Diminazene diaceturate + Antipyrine	2.36 g	1630006	2016-07-01	2021-07-01	Dry,cool & < 31°c	Modjo	Holland	Mfg	Pass	Pass	D 95%-105%	99.19	Pass
																A 95%-105%	0.97
5	QMS_DQA_005_2016	Pre-registration	Antiprotozoal	NOZOMIL	Diminazene diaceturate + Antipyrine	2.36 g	1630007	2016-07-01	2021-07-01	Dry,cool & < 31°c	Modjo	Holland	Mfg	Pass	Pass	D 95%-105%	1.05	Pass
																A 95%-105%	0.9967
6	QMS_DQA_006_2016	Pre-registration	Anthelmintics	ALBENTONG 2500	Albendazole	2500 mg	160809	2016-08-01	2020-08-01	Dry,cool & < 31°c	Modjo	China	USP	Pass	Pass	90%-110%	0.9891	Pass
7	QMS_DQA_007_2016	Pre-registration	Antibacterial	ASHOXY 20%	Oxytetracycline HCl	200 mg	ALG-478	2016-09-30	2019-08-31	Cool & Dry	Modjo	India	USP	Pass	Pass	90%-110%	0.9109	Pass
8	QMS_DQA_008_2016	Pre-registration	Antibacterial	ASHOXY 20%	Oxytetracycline HCl	200 mg	ALG-479	2016-09-30	2019-08-31	Cool & Dry	Modjo	India	USP	Pass	Pass	90%-110%	0.9428	Pass
9	QMS_DQA_009_2016	Pre-registration	Antibacterial	ASHOXY 20%	Oxytetracycline HCl	200 mg	ALG-457	2016-07-31	2019-06-30	Cool & Dry	Modjo	India	USP	Pass	Pass	90%-110%	1.048	Pass
10	QMS_DQA_010_2016	Post market survey	Anthelmintics	ASHIALBEN 2500	Albendazole	2500 mg	ALT-6055	2016-05-31	2020-04-30	Room temprature	Addis Ababa	India	USP	Pass	Pass	90%-110%	0.9557	Pass
11	QMS_DQA_011_2016	Post market survey	Antibacterial	Oxytetracycline 10%	Oxytetracycline	100 mg	16072401	2016-07-24	2018-07-31	Below 25°c	Addis Ababa	China	USP	Pass	Pass	90%-110%	1.089	Pass
12	QMS_DQA_012_2016	Post market survey	Antibacterial	Oxytetracycline 20%	Oxytetracycline	200 mg	16072301	2016-07-23	2018-07-31	Below 25°c	Addis Ababa	China	USP	Pass	Pass	90%-110%	1.084	Pass
13	QMS_DQA_013_2016	Post market survey	Anthelmintics	Ivermectin 1%	Ivermectin	10 mg	16072601	2016-07-26	2018-07-31	Away from light	Addis Ababa	China	USP	Pass	Pass	95%-105%	1.0404	Pass
14	QMS_DQA_014_2016	Post market survey	Anthelmintics	DEUXAMINE	Di-teteramizol HCI	600 mg	6553	2016-07-01	2021-07-01	Below 25°c	Addis Ababa	Greece	Mfg	Pass	Pass	90%-110%	1.0142	Pass
15	QMS_DQA_015_2016	Post market survey	Antiprotozoal	TRYPA	Isometamidium chloride	1 g	160403	2016-04-01	2021-04-01	Between 15-25°c	Addis Ababa	Jordan	USP	Pass	Pass	90%-105%	1.006	Pass
16	QMS_DQA_016_2016	Post market survey	Anthelmintics	ASHIALBEN 2500	Albendazole	2500 mg	ALT-6230	2016-07-31	2020-06-30	Room temprature	Addis Ababa	India	USP	Pass	Pass	90%-110%	1.0272	Pass
17	QMS_DQA_017_2017	Post market survey	Antiprotozoal	Diminavic 2.36	Diminazene aceturate + Antipyrine	1.05 gm + 1.31 gm	160820	2016-08-20	2019-08-19	Room temprature	Addis Ababa	China	Mfg	Pass	Pass	90%-110%	1.0771	Pass
18	QMS_DQA_018_2017	Post market survey	Anthelmintics	Fenbendazole20%granule	Fenbendazole	2400mg	16FB0706	2016-07-06	2019-07-05	Room temprature	Addis Ababa	China	Mfg	Pass	Pass	90%-110%	0.9477	Pass
19	QMS_DQA_019_2017	Post market survey	Antibacterial	OXYTONG 10	Oxytetracycline	100 mg	160302	2016-03-01	2019-03-01	Dry,cool & < 31°c	Addis Ababa	China	USP	Pass	Pass	90%-120%	1.1738	Pass
20	QMS_DQA_020_2017	Post market survey	Antibacterial	OXYTONG 10	Oxytetracycline	100 mg	16100104	2016-10-01	2019-10-01	Dry,cool & < 31°c	Addis Ababa	China	USP	Pass	Pass	90%-120%	1.099	Pass
21	QMS_DQA_021_2017	Post market survey	Antibacterial	OxyNat	Oxytetracycline hydrochloride	100 mg	160928	2016-09-01	2019-09-01	Cool & Dry place	Addis Ababa	China	USP	Pass	Pass	90%-120%	1.143	Pass
22	QMS_DQA_022_2017	Post market survey	Antibacterial	OxyNat	Oxytetracycline hydrochloride	100 mg	160929	2016-09-01	2019-09-01	Cool & Dry place	Addis Ababa	China	USP	Pass	Pass	90%-120%	1.1386	Pass
23	QMS_DQA_023_2017	Post market survey	Anthelmintics	IverNat	Ivermectin	10 mg	160930	2016-09-01	2019-09-01	Cool & Dry place	Addis Ababa	China	USP	Pass	Pass	95%-105%	1.0042	Pass
24	QMS_DQA_024_2017	Post market survey	Antibacterial	10% oxytetracycline	Oxytetracycline	100 mg	20161001	2016-10-01	2018-10-01	Cool &dark place	Addis Ababa	China	USP	Pass	Pass	90%-120%	1.1029	Pass
25	QMS_DQA_025_2017	Post market survey	Antibacterial	10% oxytetracycline	Oxytetracycline	100 mg	20160701	2016-07-01	2018-07-01	Cool &dark place	Addis Ababa	China	USP	Pass	Pass	90%-120%	1.0711	Pass
26	QMS_DQA_026_2017	Post market survey	Antibacterial	Oxytetracycline 20%	Oxytetracycline	200 mg	20160901	2016-09-01	2019-09-01	Cool &dark place	Addis Ababa	China	USP	Pass	Pass	90%-120%	1.0154	Pass
27	QMS_DQA_027_2017	Post market survey	Antibacterial	Oxytetracycline 20 L.A	Oxytetracycline	200 mg	1607224-01	2016-07-01	2019-07-01	Room temprature	Addis Ababa	Holland	USP	Pass	Pass	90%-120%	1.1908	Pass
28	QMS_DQA_028_2017	Post market survey	Antibacterial	Oxytetracycline 10%	Oxytetracycline	100 mg	1610308-01	2016-10-01	2019-10-01	Room temprature	Addis Ababa	Holland	USP	Pass	Pass	90%-120%	1.1366	Pass
29	QMS_DQA_029_2017	Post market survey	Antibacterial	Oxytetracycline 10%	Oxytetracycline	100 mg	1610317-01	2016-10-01	2019-10-01	Room temprature	Addis Ababa	Holland	USP	Pass	Pass	90%-120%	1.0683	Pass
30	QMS_DQA_030_2017	Re-registration	Antiprotozoal	FA.TRY.BANIL	diminazine di aceturate	1.05 g	602022	2016-02-01	2021-01-01	store in dry place	Addis Ababa	Italy	Mfg	Pass	Pass	92.5%-107.5%	0.8635	Fail
31	QMS_DQA_031_2017	Re-registration	Anthelmintics	Fasinash cattle	triclabendazole	900 mg	ALT-5709	SEP.2015	AUG.2019	Cool&Dry place	Addis Ababa	India	Mfg	Pass	Pass	90%-110%	1.0043	Pass
32	QMS_DQA_032_2017	Re-registration	Anthelmintics	Fasinash Sheep	triclabendazole	250 mg	ALT-5016	Jul.2014	Jun.2018	Cool&Dry place	Addis Ababa	India	Mfg	Pass	Pass	90%-110%	0.9625	Pass
33	QMS_DQA_033_2017	Re-registration	Antiprotozoal	veriben	diminazine di aceturate	1.05 g	855A1	2016-03-01	2020-03-01	dry place,<30 °C	Addis Ababa	France	Mfg	Pass	Pass	D 40.05-48.95g%g	47.97g%g	Pass
																A 44.40-54.20g%g	53.33g%g
34	QMS_DQA_034_2017	Re-registration	Anthelmintics	Ivermic	Ivermectin	10 mg	N161236-7	2016-12-01	2019-12-01	dry place	Addis Ababa	Uruguay	USP	Pass	Pass	95%-105%	0.9624	Pass
35	QMS_DQA_041_2017	Post market survey	Antibacterial	New oxy 20% LA	Oxytetracycline	200 mg	160715	2016-07-15	2018-07-14	Room temprature	Shewarobit	China	USP	Pass	Pass	90%-120%	1.0955	Pass
36	QMS_DQA_046_2017	Post market survey	Anthelmintics	Ivermectin 1% inj.	Ivermectin	10 mg	16YW0720	2016-07-20	2018-07-19	Room temprature	Dessie	China	USP	Pass	Pass	95%-105%	0.9919	Pass
37	QMS_DQA_055_2017	Post market survey	Antibacterial	SG Oxytetracycline	Oxytetracycline hydrochloride	20 g	1604053-4	2016-04-01	2019-04-01	Room temprature	Makesegnete	China	USP	Pass	Pass	90%-120%	0.9936	Pass
38	QMS_DQA_056_2017	Post market survey	Anthelmintics	Ashialben 300	Albendazole	300 mg	ALT-5971	2016-04-01	2020-03-01	Room temprature	Makesegnete	India	USP	Pass	Pass	90%-110%	0.9302	Pass
39	QMS_DQA_058_2017	Post market survey	Anthelmintics	Ashiver 5	Ivermectin	5 mg	ALT-5724	2015-10-01	2019-09-01	Room temprature	Metema	India	USP	Pass	Pass	95%-105%	1.0019	Pass
40	QMS_DQA_060_2017	Post market survey	Antibacterial	oxyvic20 inj.	Oxytetracycline	200 mg	160805	2016-08-05	2019-08-04	Room temprature	Metema	China	USP	Pass	Pass	90%-120%	1.0977	Pass
41	QMS_DQA_062_2017	Post market survey	Antibacterial	Oxytetra 10%	Oxytetracycline hydrochloride	10 g	170117	2016-07-01	2019-07-01	Below 25 °C	Wenago	China	USP	Pass	Pass	90%-120%	0.9619	Pass
42	QMS_DQA_063_2017	Post market survey	Anthelmintics	Tecmectin	Ivermectin	10 mg	161111	Nov,2016	Nov,2019	Below 25 °C	Yabello	China	USP	Pass	Pass	95%-105%	1.0089	Pass
43	QMS_DQA_084_2017	Re-registration	Antibacterial	Alamycin LA	Oxytetracycline	200 mg	6091-600A	2016-02-01	2018-02-01	Below 25°C	Addis Ababa	Ireland	USP	Pass	Pass	90%-120%	1.0287	Pass
44	QMS_DQA_085_2017	Pre-registration	Antibacterial	Sulfa-333	Sulfadimidine sodium	333 mg	357939	2017-02-01	2020-02-01	Dark at Room temp.	Modjo	Holland	Mfg	Pass	Pass	90%-110%	0.93	Pass
45	QMS_DQA_086_2017	Pre-registration	Antibacterial	Sulfa-333	Sulfadimidine sodium	333 mg	357546	2016-09-01	2019-09-01	Dark at Room temp.	Modjo	Holland	Mfg	Pass	Pass	90%-110%	0.9602	Pass
46	QMS_DQA_087_2017	Pre-registration	Antibacterial	Limoxin-200 LA	Oxytetracycline base	200 mg	357954	2017-01-01	2020-01-01	Dark at Room temp.	Modjo	Holland	USP	Pass	Pass	90%-120%	1.0664	Pass
47	QMS_DQA_088_2017	Pre-registration	Antibacterial	Penstrep-400	procaine pencilin G + Dihydrostreptomycin sulphate	200000 IU + 200 mg	357997	2017-02-01	2019-02-01	Dark at Room temp.	Modjo	Holland	Mfg	Pass	Pass	85%-115%	1.105	Pass
48	QMS_DQA_089_2017	Post market survey	Anthelmintics	Palben 2500	Albendazole	2500 mg	20160218	2016-02-01	2019-02-01	Cool&Dry place	Addis Ababa	China	USP	Pass	Pass	90%-110%	0.9135	Pass
49	QMS_DQA_090_2017	Post market survey	Anthelmintics	ALBENTONG 2500	Albendazole	2500 mg	160809	2016-08-01	2020-08-01	Below 30 °C	Addis Ababa	China	USP	Pass	Pass	90%-110%	0.9327	Pass
50	QMS_DQA_091_2017	Post market survey	Anthelmintics	YZ-Albendazole 2500	Albendazole	2500 mg	160804	2016-08-01	2019-08-01	Below 25°C	Addis Ababa	China	USP	Pass	Pass	90%-110%	0.8349	Fail
51	QMS_DQA_092_2017	Post market survey	Anthelmintics	Ashialben 600	Albendazole	600 mg	ALT-6225	2016-08-01	2020-07-01	Room temprature	Addis Ababa	India	USP	Pass	Pass	90%-110%	0.891	Fail
52	QMS_DQA_093_2017	Post market survey	Anthelmintics	YZ-Albendazole 300	Albendazole	300 mg	160806	2016-08-01	2019-08-01	Below 25°C	Addis Ababa	China	USP	Pass	Pass	90%-110%	1.0505	Pass
53	QMS_DQA_094_2017	Post market survey	Anthelmintics	Albendazole 300mg	Albendazole	300 mg	17011501	2017-01-15	2021-01-01	Room temprature	Addis Ababa	China	USP	Pass	Pass	90%-110%	0.9741	Pass
54	QMS_DQA_095_2017	Post market survey	Anthelmintics	Palben 300	Albendazole	300 mg	20160417	2016-04-01	2019-04-01	Cool & Dry place	Addis Ababa	China	USP	Pass	Pass	90%-110%	1.0113	Pass
55	QMS_DQA_096_2017	Pre-registration	Antibacterial	Oxytetracycline injection 20%	Oxytetracycline	200 mg	20170201	2017-02-16	2020-02-15	Below 25°C, dark & dry place	Modjo	China	USP	Pass	Pass	90%-120%	1.0129	Pass
56	QMS_DQA_097_2017	Pre-registration	Anthelmintics	Ivermectin injection 1%	Ivermectin	10 mg	20170201	2017-02-15	2020-02-14	Below 25°C, dark & dry place	Modjo	China	USP	Pass	Pass	95%-105%	0.9738	Pass
57	QMS_DQA_098_2017	Pre-registration	Anthelmintics	Albfen-300 mg	Albendazole	300 mg	17308	2017-03-01	2020-03-01	Below 30°C, cool & dry place	Addis Ababa	China	USP	Pass	Pass	90%-110%	1.0741	Pass
58	QMS_DQA_099_2017	Pre-registration	Anthelmintics	Albfen-2500 mg	Albendazole	2500 mg	17309	2017-03-01	2020-03-01	Below 30°C, cool & dry place	Addis Ababa	China	USP	Pass	Pass	90%-110%	0.9663	Pass
59	QMS_DQA_100_2017	Pre-registration	Anthelmintics	Albfen-2500 mg	Albendazole	2500 mg	17310	2017-03-01	2020-03-01	Below 30°C, cool & dry place	Addis Ababa	China	USP	Pass	Pass	90%-110%	0.9775	Pass
60	QMS_DQA_101_2017	Pre-registration	Antibacterial	Oxytetracycline injection 10%	Oxytetracycline	100 mg	20170101	2017-01-11	2019-01-10	Below 25°C, at dark & dry place	Addis Ababa	China	USP	Pass	Pass	90%-120%	1.0881	Pass
61	QMS_DQA_102_2017	Pre-registration	Miscellaneous	Dexamethasone Sodium Phosphate Injection 0.2%	Dexamethasone Sodium Phosphate	2 mg	20170101	2017-01-10	2019-01-09	Below 25°C, at dark & dry place	Addis Ababa	China	USP	Pass	Pass	90%-115%	0.9763	Pass
62	QMS_DQA_103_2017	Pre-registration	Anthelmintics	DEUXAMINE 600mg	Tetramisole hydrochloride	600 mg	7112	2017-02-01	2022-02-01	Below 25°C	Modjo	Greece	Mfg	Pass	Pass	90%-110%	0.9186	Pass
63	QMS_DQA_104_2017	Pre-registration	Anthelmintics	DEUXAMINE 600mg	Tetramisole hydrochloride	600 mg	7023	2017-01-01	2022-01-01	Below 25°C	Modjo	Greece	Mfg	Pass	Pass	90%-110%	0.8018	Fail
64	QMS_DQA_105_2017	Pre-registration	Anthelmintics	DEUXAMINE 600mg	Tetramisole hydrochloride	600 mg	7106	2017-01-01	2022-01-01	Below 25°C	Modjo	Greece	Mfg	Pass	Pass	90%-110%	0.975	Pass
65	QMS_DQA_106_2017	Pre-registration	Anthelmintics	DEUXAMINE 600mg	Tetramisole hydrochloride	600 mg	7084	2017-01-01	2022-01-01	Below 25°C	Modjo	Greece	Mfg	Pass	Pass	90%-110%	0.91	Pass
66	QMS_DQA_107_2017	Pre-registration	Anthelmintics	DEUXAMINE 600mg	Tetramisole hydrochloride	600 mg	7035	2017-01-01	2022-01-01	Below 25°C	Modjo	Greece	Mfg	Pass	Pass	90%-110%	0.7706	Fail
67	QMS_DQA_108_2017	Pre-registration	Anthelmintics	DEUXAMINE 600mg	Tetramisole hydrochloride	600 mg	7100	2017-01-01	2022-01-01	Below 25°C	Modjo	Greece	Mfg	Pass	Pass	90%-110%	0.91	Pass
68	QMS_DQA_109_2017	Pre-registration	Antibacterial	OxyNat	Oxytetracycline hydrochloride	100 mg	170224	2017-02-01	2020-02-01	Cool dry place, below 30°C	Addis Ababa	China	USP	Pass	Pass	90%-120%	1.1146	Pass
69	QMS_DQA_110_2017	Pre-registration	Antibacterial	OxyNat	Oxytetracycline hydrochloride	100 mg	170225	2017-02-01	2020-02-01	Cool dry place, below 30°C	Addis Ababa	China	USP	Pass	Pass	90%-120%	1.0791	Pass
70	QMS_DQA_111_2017	Pre-registration	Anthelmintics	IverNat	Ivermectin	10 mg	170226	2017-02-01	2020-02-01	Cool dry place, below 30°C	Addis Ababa	China	USP	Pass	Pass	95%-105%	1.0319	Pass
71	QMS_DQA_114_2017	Pre-registration	Anthelmintics	IverNat	Ivermectin	10 mg	170308	2017-03-01	2020-03-01	Cool dry place, below 30°C	Addis Ababa	China	USP	Pass	Pass	95%-105%	0.9647	Pass
72	QMS_DQA_115_2017	Pre-registration	Anthelmintics	Ivermectin injection 1%	Ivermectin	10 mg	17032301	2017-03-23	2019-03-01	Away from light	Addis Ababa	China	USP	Pass	Pass	95%-105%	1.0208	Pass
73	QMS_DQA_116_2017	Pre-registration	Antibacterial	Oxytetracycline 10% injection	Oxytetracycline	100 mg	17032201	2017-03-23	2019-03-01	Below 25°C Protect from light	Addis Ababa	China	USP	Pass	Pass	90%-120%	1.0687	Pass
74	QMS_DQA_117_2017	Pre-registration	Antibacterial	Oxytetracycline 20% injection	Oxytetracycline	200 mg	17032101	2017-03-21	2019-03-01	Below 25°C Protect from light	Addis Ababa	China	USP	Pass	Pass	90%-120%	1.0687	Pass
75	QMS_DQA_118_2017	Pre-registration	Antibacterial	Penst Nat 20/20	Procaine pencilin G + Dihydrostreptomycin Sulphate	200000 I.U. + 200 mg	170309	2017-03-01	2019-03-01	Room temprature, Protect from light	Addis Ababa	China	Mfg	Pass	Pass	85%-115%	1.127	Pass
76	QMS_DQA_119_2017	Pre-registration	Antibacterial	Penst Nat 20/20	Procaine pencilin G + Dihydrostreptomycin Sulphate	200000 I.U. + 200 mg	170310	2017-03-01	2019-03-01	Room temprature, Protect from light	Addis Ababa	China	Mfg	Pass	Pass	85%-115%	1.05	Pass
77	QMS_DQA_120_2017	Post market survey	Antibacterial	10% Oxytetracycline injection	Oxytetracycline	100 mg	TR201610	2016-10-01	2018-10-01	Cool & dark place	Addis Ababa	China	USP	Pass	Pass	90%-120%	1.1418	Pass
78	QMS_DQA_121_2017	Post market survey	Antiprotozoal	NOZOMIL	Diminazene diaceturate + Antipyrine	2.36 g	1630008	2016-09-01	2021-09-01	Dry,cool (below 30°C ) & dark	Addis Ababa	Holland	Mfg	Pass	Pass	D 95%-105%	0.9712	Pass
																A 95%-105%	1.0119
79	QMS_DQA_122_2017	Post market survey	Anthelmintics	Clozasole 900	Tetramisole Hydrochloride + Oxyclozanide	450 mg + 450 mg	AP16044	2016-11-01	2019-10-01	Cool and dry place	Addis Ababa	India	Mfg	Pass	Pass	T 90%-110%	0.9635	Pass
																O 90%-110%	0.9983
80	QMS_DQA_123_2017	Post market survey	Anthelmintics	Clozasole 3400	Tetramisole Hydrochloride + Oxyclozanide	2000 mg + 1400 mg	AP16050	2016-11-01	2019-12-01	Cool and dry place	Addis Ababa	India	Mfg	Pass	Pass	T 90%-110%	0.9893	Pass
																O 90%-110%	0.9901
81	QMS_DQA_124_2017	Post market survey	Anthelmintics	ASHIALBEN 150	Albendazole	150 mg	ALT-5721	2015-10-01	2019-10-01	Room temprature	Addis Ababa	India	USP	Pass	Pass	90%-110%	0.9718	Pass
82	QMS_DQA_125_2017	Post market survey	Anthelmintics	ASHIALBEN 150	Albendazole	150 mg	ALT-5723	2015-10-01	2019-10-01	Room temprature	Addis Ababa	India	USP	Pass	Pass	90%-110%	0.9962	Pass
83	QMS_DQA_126_2017	Post market survey	Anthelmintics	ASHIALBEN 300	Albendazole	300 mg	ALT-5972	2016-04-01	2020-03-01	Room temprature	Addis Ababa	India	USP	Pass	Pass	90%-110%	0.9875	Pass
84	QMS_DQA_127_2017	Post market survey	Anthelmintics	ASHIALBEN 600	Albendazole	600 mg	ALT-6399	2016-11-01	2020-10-01	Room temprature	Addis Ababa	India	USP	Pass	Pass	90%-110%	0.9199	Pass
85	QMS_DQA_128_2017	Post market survey	Anthelmintics	ASHIALBEN 600	Albendazole	600 mg	ALT-6402	2016-11-01	2020-10-01	Room temprature	Addis Ababa	India	USP	Pass	Pass	90%-110%	0.9751	Pass
86	QMS_DQA_129_2017	Post market survey	Anthelmintics	ASHITETRA 600	Tetramisole HCl	600 mg	ALT-6283	2016-08-01	2020-07-01	Below 25°C Protect from heat light	Addis Ababa	India	Mfg	Pass	Pass	90%-110%	0.9715	Pass
87	QMS_DQA_130_2017	Post market survey	Antiprotozoal	TRYPASHISH	Isometamidium chloride hydrochloride	1.0 gm	ALS-395	May /2016	Apr. /2019	Dry,cool Protect from light	Addis Ababa	India	Mfg	Pass	Pass	90%-110%	1.0813	Pass
88	QMS_DQA_131_2017	Re-registration	Antibacterial	CYCLOSOL 200 L.A.	Oxytetracycline	200 mg	91048	2016-10-01	2019-10-01	Room temprature(15°C-25°C) Protect from light	Addis Ababa	Holland	USP	Pass	Pass	90%-120%	1.155	Pass
89	QMS_DQA_132_2017	Re-registration	Anthelmintics	EXIPTOL Albendazole 300 mg	Albendazole	300 mg	5	2017-03-01	2021-03-01	Room temprature, Protect from light	Addis Ababa	Greece	USP	Pass	Pass	90%-110%	0.9752	Pass
90	QMS_DQA_133_2017	Re-registration	Anthelmintics	EXIPTOL Albendazole 600 mg	Albendazole	600 mg	7	2016-04-01	2020-04-01	Dry place, T° 5°C-30°C & Protect from light	Addis Ababa	Greece	USP	Pass	Pass	90%-110%	1.0068	Pass
91	QMS_DQA_134_2017	Re-registration	Anthelmintics	EXIPTOL Albendazole 2500 mg	Albendazole	2500 mg	12	2016-06-01	2020-06-01	Dry place, T° 5°C-30°C & Protect from light	Addis Ababa	Greece	USP	Pass	Pass	90%-110%	1.0002	Pass
92	QMS_DQA_135_2017	Re-registration	Anthelmintics	RANGFEBENDA	Fenbendazole	2.40 g	EA45114	2014-12-01	2017-11-01	Room temprature	Addis Ababa	India	Mfg	Pass	Pass	90%-110%	0.9743	Pass
93	QMS_DQA_136_2017	Re-registration	Acaricides & Insecticides	Vetazinon 60% EC	Diazinon	600 gm	20170627	2017-06-27	2019-06-26	Cool and dry	Addis Ababa	Ethiopia	Mfg	Pass	Pass	90%-110%	0.9634	Pass
94	QMS_DQA_137_2017	Pre-registration	Antiprotozoal	veridium 125 mg	Isometamidium chloride hydrochloride	125 mg	253A1	2016-05-01	2021-05-01	Below 30°C in dry condition	Modjo	France	Mfg	Pass	Pass	90%-110%	1.082	Pass
95	QMS_DQA_138_2017	Pre-registration	Antiprotozoal	veridium 125 mg	Isometamidium chloride hydrochloride	125 mg	254A2	2016-03-01	2021-03-01	Below 30°C in dry condition	Modjo	France	Mfg	Pass	Pass	90%-110%	1.068	Pass
96	QMS_DQA_139_2017	Pre-registration	Antiprotozoal	veridium 125 mg	Isometamidium chloride hydrochloride	125 mg	258A1	2016-10-01	2021-10-01	Below 30°C in dry condition	Modjo	France	Mfg	Pass	Pass	90%-110%	1.083	Pass
97	QMS_DQA_140_2017	Pre-registration	Antiprotozoal	veridium 125 mg	Isometamidium chloride hydrochloride	125 mg	258A2	2016-10-01	2021-10-01	Below 30°C in dry condition	Modjo	France	Mfg	Pass	Pass	90%-110%	1.068	Pass
98	QMS_DQA_141_2017	Pre-registration	Antiprotozoal	veridium 125 mg	Isometamidium chloride hydrochloride	125 mg	262A1	2016-12-01	2021-12-01	Below 30°C in dry condition	Modjo	France	Mfg	Pass	Pass	90%-110%	0.9595	Pass
99	QMS_DQA_142_2017	Pre-registration	Antiprotozoal	veriben	Diminazene diaceturate + Vit. B12 + Vit. B12a + excipient	1.05g + 0.6mg + 2.4mg + 2.36g	338A1	2017-01-01	2019-01-01	Dry place below 30°C	Modjo	France	Mfg	Pass	Pass	D 95%-105%	1.0338	Pass
																A 95%-105%	1.025
100	QMS_DQA_143_2017	Post market survey	Anthelmintics	YZ-ALBENDAZOLE 300	Albendazole	300 mg	170136	2017-01-01	2022-01-01	Cool & Dry place below 25°C	Addis Ababa	China	USP	Pass	Pass	90%-110%	0.852	Fail
101	QMS_DQA_144_2017	Post market survey	Anthelmintics	YZ-ALBENDAZOLE 300	Albendazole	300 mg	170125	2017-01-01	2022-01-01	Cool & Dry place below 25°C	Addis Ababa	China	USP	Pass	Pass	90%-110%	0.8196	Fail
102	QMS_DQA_145_2017	Pre-registration	Anthelmintics	Ivermectin injection 1%	Ivermectin	10 mg	20170401	2017-04-15	2019-04-14	Below 25°C, at dark & dry place	Modjo	China	USP	Pass	Pass	95%-105%	0.8533	Fail
103	QMS_DQA_146_2017	Pre-registration	Antibacterial	Oxytetracycline injection 20%	Oxytetracycline + Sodium formaldehyde sulfoxylate + Dimethylacetamide + Propylene glycol	200 mg + 8 mg + 0.3ml + 0.3ml	20170401	2017-04-16	2019-04-15	Below 25°C, at dark & dry place	Modjo	China	USP	Pass	Pass	90%-120%	1.1704	Pass
104	QMS_DQA_147_2017	Pre-registration	Antibacterial	CYCLO SPRAY	chlortetracycline HCl	3.210 g	1701950	No information	2020-01-01	Below 25°C	Modjo	Netherlands	EP	Pass	Pass	90%-110%	1.0507	Pass
105	QMS_DQA_148_2017	Pre-registration	Antibacterial	CYCLO SPRAY	chlortetracycline HCl	3.210 g	1701951	No information	2020-01-01	Below 25°C	Modjo	Netherlands	EP	Pass	Pass	90%-110%	1.0754	Pass
106	QMS_DQA_149_2017	Pre-registration	Antibacterial	CYCLO SPRAY	chlortetracycline HCl	3.210 g	1701952	No information	2020-01-01	Below 25°C	Modjo	Netherlands	EP	Pass	Pass	90%-110%	1.0754	Pass
107	QMS_DQA_150_2017	Pre-registration	Anthelmintics	ALBENDA-QK 300MG BOLUS	Albendazole	300 mg	B9370525	2017-05-25	2020-05-24	Cool dry & dark place	Addis Ababa	China	USP	Pass	Pass	90%-110%	0.9994	Pass
108	QMS_DQA_151_2017	Pre-registration	Anthelmintics	ALBENDA-QK 600MG BOLUS	Albendazole	600 mg	B9670609	2017-06-09	2020-06-08	Room temprature & Protect from light	Addis Ababa	China	USP	Pass	Pass	90%-110%	1.0463	Pass
109	QMS_DQA_152_2017	Pre-registration	Anthelmintics	ALBENDA-QK 2500MG BOLUS	Albendazole	2500 mg	B9570520	2017-05-20	2020-05-19	Room temprature & Protect from light	Addis Ababa	China	USP	Pass	Pass	90%-110%	1.0431	Pass
110	QMS_DQA_153_2017	Pre-registration	Anthelmintics	TETRACLOZAN-QK 900MG BOLUS	Oxyclozanide + Tetramisole Hydrochloride	450 mg + 450 mg	BW370604	2017-06-04	2020-06-03	Room temprature & Protect from light	Addis Ababa	China	Mfg	Pass	Pass	T 90%-110%	0.9342	Pass
																O 90%-110%	1.0843
111	QMS_DQA_154_2017	Pre-registration	Anthelmintics	TETRACLOZAN-QK 3400MG BOLUS	Oxyclozanide + Tetramisole HCl	1400 mg + 2000 mg	BW270527	2017-05-27	2020-05-26	Room temprature & Protect from light	Addis Ababa	China	Mfg	Pass	Pass	T 90%-110%	0.9632	Pass
																O 90%-110%	1.0441
112	QMS_DQA_155_2017	Pre-registration	Anthelmintics	NIZAL-QK 2400MG BOLUS	Oxyclozanide + Levamisole HCl	1400 mg + 1000 mg	BW170602	2017-06-02	2020-06-01	Room temprature & Protect from light	Addis Ababa	China	Mfg	Pass	Pass	L 90%-110%	0.918	Pass
																O 90%-110%	1.0897
113	QMS_DQA_156_2017	Pre-registration	Anthelmintics	DUXAM-QK 600 MG BOLUS	Tetramisole HCl	600 mg	B9470606	2017-06-06	2020-06-05	Room temprature & Protect from light	Addis Ababa	China	Mfg	Pass	Pass	90%-110%	0.9894	Pass
114	QMS_DQA_157_2017	Pre-registration	Acaricides & Insecticides	Amitraz 12.5% Solution	Amitraz	12.5 mg	17042002	2017-04-20	2020-04-01	Protect from light	Addis Ababa	China	Mfg	Pass	Pass	90%-110%	0.9357	Pass
115	QMS_DQA_158_2017	Pre-registration	Acaricides & Insecticides	Amitraz 12.5% Solution	Amitraz	12.5 mg	17042001	2017-04-20	2020-04-01	Protect from light	Addis Ababa	China	Mfg	Pass	Pass	90-110%	0.9529	Pass
116	QMS_DQA_159_2017	Pre-registration	Antibacterial	BULOXY 10	Oxytetracycline	100 mg	161201	2016-12-01	2018-12-01	Dry place, below 25°C, away from light	Addis Ababa	China	USP	Pass	Pass	90%-120%	1.0177	Pass
117	QMS_DQA_160_2017	Pre-registration	Antibacterial	BULOXY-20-LA	Oxytetracycline	200 mg	161202	2016-12-01	2018-12-01	Dry place, under 25°C, away from light	Addis Ababa	China	USP	Pass	Pass	90%-120%	1.0573	Pass
118	QMS_DQA_161_2017	Pre-registration	Anthelmintics	BULIVER	Ivermectin	10 mg	161206	2016-12-01	2018-12-01	Dry & dark place below 25°C	Addis Ababa	China	USP	Pass	Pass	95%-105%	0.9602	Pass
119	QMS_DQA_162_2017	Pre-registration	Antibacterial	BULENRO 10	Enrofloxacin	100 mg	161208	2016-12-01	2018-12-01	Below 25°C, avoid lights	Addis Ababa	China	Mfg	Pass	Pass	90%-110%	0.9719	Pass
120	QMS_DQA_164_2017	Pre-registration	Antibacterial	Trisulpha Forte	Sulfadimidine + Sulfadiazine + Sulfathiazole Sodium	250mg + 250mg + 250mg	170543	2017-05-01	2019-05-01	Below 30°C	Addis Ababa	Jordan	Mfg	Pass	Pass	S/zine 90%-110%	0.9971	Pass
																S/zole 90%-110%	1.0131
																S//dine 90%-110%	1.0158
121	QMS_DQA_165_2017	Pre-registration	Antiprotozoal	DIMINAVIDIUM 2.36	Diminazine diaceturate + Antipyrine + vitamin B12 + vitamin B6	1.05g + 1.31g + 0.94mg + 4.96 mg	17042502	2017-04-25	2020-04-01	Dry place below 30°C	Addis Ababa	China	Mfg	Pass	Pass	D 95%-105%	1.031	Pass
																A 95%-105%	0.9831
122	QMS_DQA_166_2017	Pre-registration	Antibacterial	BULSUL	Sulfadimidine Sodium	333 mg	161203	2016-12-01	2018-12-01	Below 25°C & Protect from light	Addis Ababa	China	Mfg	Pass	Pass	95%-105%	0.9129	Pass
123	QMS_DQA_167_2017	Pre-registration	Anthelmintics	BULIVERC	Ivermectin injection + Clorsulon	10 mg + 100 mg	161207	2016-12-01	2018-12-01	Dry place below 25°C	Addis Ababa	China	USP	Pass	Pass	95%-105%	1.0039	Pass
124	QMS_DQA_169_2017	Pre-registration	Antibacterial	YZ-Tylosin 20%	Tylosin tartrate	200 mg	170113	Jan. /2017	Jan. /2020	Below 30°C & Protect from light	Modjo	China	Mfg	Pass	Pass	NLT 80%	0.9871	Pass
125	QMS_DQA_170_2017	Pre-registration	Antibacterial	YZ-SULFADIUM	Sulfadimidine Sodium + Excipients(ad.)	333 mg	170114	Jan. /2017	Jan. /2020	Protect from light	Modjo	China	Mfg	Pass	Pass	95%-115%	1.0117	Pass
126	QMS_DQA_171_2017	Pre-registration	Antibacterial	Oxytetracycline 10% injection	Oxytetracycline HCl	100 mg	17041501	2017-04-15	2019-03-01	Below 25°C & Protect from light	Addis Ababa	China	USP	Pass	Pass	90%-120%	1.0437	Pass
127	QMS_DQA_172_2017	Pre-registration	Antibacterial	Oxytetracycline 20% injection	Oxytetracycline dihydrate	200 mg	17041601	2017-04-16	2019-03-01	Below 25°C & Protect from light	Addis Ababa	China	USP	Pass	Pass	90%-120%	0.9845	Pass
128	QMS_DQA_173_2017	Pre-registration	Anthelmintics	Ivermectin 1% injection	Ivermectin	10 mg	17041501	2017-04-15	2019-03-01	Away from light	Addis Ababa	China	USP	Pass	Pass	95%-105%	1.0386	Pass
129	QMS_DQA_174_2017	Post market survey	Anthelmintics	DEUXAMINE di-tetramisole HCl 600mg	Tetramisole hydrochloride	600 mg	7084	2017-01-01	2022-01-01	Below 25°C	Addis Ababa	Greece	Mfg	Pass	Pass	90%-110%	0.9774	Pass
130	QMS_DQA_175_2017	Post market survey	Anthelmintics	DEUXAMINE di-tetramisole HCl 600mg	Tetramisole hydrochloride	600 mg	7106	2017-01-01	2022-01-01	Below 25°C	Addis Ababa	Greece	Mfg	Pass	Pass	90%-110%	0.971	Pass
131	QMS_DQA_176_2017	Post market survey	Anthelmintics	DEUXAMINE di-tetramisole HCl 600mg	Tetramisole hydrochloride	600 mg	7112	2017-02-01	2022-02-01	Below 25°C	Addis Ababa	Greece	Mfg	Pass	Pass	90%-110%	0.9294	Pass
132	QMS_DQA_177_2017	Post market survey	Anthelmintics	ASHIALBEN 600	Albendazole B.P.	600 mg	ALT-6228	2016-08-01	2020-07-01	Room temprature	Addis Ababa	India	USP	Pass	Pass	90%-110%	0.9463	Pass
133	QMS_DQA_178_2017	Post market survey	Anthelmintics	ASHIALBEN 600	Albendazole B.P.	600 mg	ALT-6224	2016-08-01	2020-07-01	Room temprature	Addis Ababa	India	USP	Pass	Pass	90%-110%	0.9097	Pass
134	QMS_DQA_179_2017	Post market survey	Anthelmintics	ASHIALBEN 600	Albendazole B.P.	600 mg	ALT-6226	2016-08-01	2020-07-01	Room temprature	Addis Ababa	India	USP	Pass	Pass	90%-110%	0.8879	Fail
135	QMS_DQA_180_2017	Post market survey	Anthelmintics	ASHIALBEN 600	Albendazole B.P.	600 mg	ALT-6227	2016-08-01	2020-07-01	Room temprature	Addis Ababa	India	USP	Pass	Pass	90%-110%	0.8671	Fail
136	QMS_DQA_181_2017	Pre-registration	Antibacterial	AMOXYVETo-50 S	Amoxicillin	500 mg	161486	2016-04-01	2019-04-01	Below 25°C & Protect from light	Addis Ababa	Belgium	USP	Pass	Pass	90%-120%	1.0441	Pass
137	QMS_DQA_182_2017	Post market survey	Anthelmintics	YZ-ALBENDAZOLE 300	Albendazole	300 mg	170125	2017-01-01	2022-01-01	Cool & Dry place below 25°C	Addis Ababa	China	USP	Pass	Pass	90%-110%	0.8843	Fail
138	QMS_DQA_183_2017	Post market survey	Anthelmintics	YZ-ALBENDAZOLE 300	Albendazole	300 mg	170136	2017-01-01	2022-01-01	Cool & Dry place below 25°C	Addis Ababa	China	USP	Pass	Pass	90%-110%	0.8457	Fail
139	QMS_DQA_184_2017	Post market survey	Anthelmintics	YZ-ALBENDAZOLE 2500	Albendazole	2500 mg	170133	2017-01-01	2022-01-01	Cool & Dry place below 25°C	Addis Ababa	China	USP	Pass	Pass	90%-110%	0.9178	Pass
140	QMS_DQA_185_2017	Pre-registration	Antiprotozoal	NOZOMIL	Diminazene diaceturate + Antipyrine	2.36 g	1646004	2016-11-01	2021-11-01	Below 30°C & dark	Modjo	Holland	Mfg	Pass	Pass	D 90%-110%	0.9588	Pass
																A 90%-110%	0.9321
141	QMS_DQA_186_2017	Pre-registration	Antiprotozoal	NOZOMIL	Diminazene diaceturate + Antipyrine	2.36 g	1708015	2017-04-01	2022-04-01	Below 30°C & dark	Modjo	Holland	Mfg	Pass	Pass	D 95%-105%	0.9496	Pass
																A 95%-105%	0.9446
142	QMS_DQA_187_2017	Pre-registration	Antiprotozoal	NOZOMIL	Diminazene diaceturate + Antipyrine	2.36 g	1708016	2017-05-01	2022-05-01	Below 30°C & dark	Modjo	Holland	Mfg	Pass	Pass	D 95%-105%	1.0138	Pass
																A 95%-105%	0.9987
143	QMS_DQA_188_2017	Pre-registration	Antiprotozoal	NOZOMIL	Diminazene diaceturate + Antipyrine	2.36 g	1708017	2017-05-01	2022-05-01	Below 30°C & dark	Modjo	Holland	Mfg	Pass	Pass	D 95%-110%	1.0502	Pass
																A 95%-110%	0.9565
144	QMS_DQA_189_2017	Pre-registration	Antiprotozoal	NOZOMIL	Diminazene diaceturate + Antipyrine	2.36 g	1708018	2017-05-01	2022-05-01	Below 30°C & dark	Modjo	Holland	Mfg	Pass	Pass	D 95%-110%	0.9958	Pass
																A 95%-110%	0.9785
145	QMS_DQA_190_2017	Pre-registration	Antibacterial	OxyNat LA	Oxytetracycline base	200 mg	170408	2017-04-01	2020-04-01	Cool dry place below 25°C & protect from light	Addis Ababa	China	USP	Pass	Pass	90%-120%	1.0436	Pass
146	QMS_DQA_191_2017	Pre-registration	Antibacterial	OxyNat LA	Oxytetracycline base	200 mg	170409	2017-04-01	2020-04-01	Cool dry place below 25°C & protect from light	Addis Ababa	China	USP	Pass	Pass	90%-120%	1.0515	Pass
147	QMS_DQA_192_2017	Pre-registration	Antibacterial	JOPROX	Amprolium Hydrochloride + Sulphaquinoxaline Sodium + Vitamin K3	200 mg + 200 mg + 20 mg	170706	2017-07-01	2019-07-01	Below 30°C	Addis Ababa	Jordan	Mfg	Pass	Pass	93%-107%	0.9669	Pass
148	QMS_DQA_193_2017	Pre-registration	Antiprotozoal	TRYPA	Isometamidium chloride	1 gm	170703	2017-07-01	2022-07-01	Between 15-25°c	Addis Ababa	Jordan	Mfg	Pass	Pass	90%-110%	1.0195	Pass
149	QMS_DQA_194_2017	Pre-registration	Antiprotozoal	TRYPA	Isometamidium chloride	125 mg	170703	2017-07-01	2022-07-01	Between 15-25°c	Addis Ababa	Jordan	Mfg	Pass	Pass	90%-110%	0.9936	Pass
150	QMS_DQA_195_2017	Pre-registration	Antibacterial	BULSDTMP	Sulphadiazine + Trimethoprim	200 mg + 40 mg	161204	2016-12-01	2018-12-01	Cool dry place below 25°C & protect from light	Addis Ababa	China	USP	Pass	Pass	90%-110%	0.9576	Pass
151	QMS_DQA_196_2017	Post market survey	Antiprotozoal	veridium 1 g	Isometamidium chloride hydrochloride	1 g	260A1	2016-10-01	2021-10-01	Below 30°C	Addis Ababa	France	Mfg	Pass	Pass	90%-110%	1.055	Pass
152	QMS_DQA_197_2017	Pre-registration	Miscellaneous	SINORGMED	NA	NA	170313	2017-03-13	2022-03-13	Room Temperature	Addis Ababa	China	BP	Pass	NA	No growth of microorganism	No growth of microorganism	Pass
153	QMS_DQA_198_2017	Pre-registration	Miscellaneous	SINORGMED	NA	NA	170313	2017-03-13	2022-03-13	Room Temperature	Addis Ababa	China	BP	Pass	NA	No growth of microorganism	No growth of microorganism	Pass
154	QMS_DQA_199_2017	Pre-registration	Antibacterial	OXYTONG 20 LA	Oxytetracycline	200 mg	170429	2017-04-01	2020-04-01	Cool dry & dark place below 30°C away from direct sunlight	Addis Ababa	China	USP	Pass	Pass	90%-120%	0.9874	Pass
155	QMS_DQA_200_2017	Pre-registration	Anthelmintics	IVERTONG 10	Ivermectin	10 mg	170430	2017-04-01	2020-04-01	Cool dry & dark place below 30°C away from light	Addis Ababa	China	USP	Pass	Pass	95%-105%	1.0201	Pass
156	QMS_DQA_201_2017	Pre-registration	Anthelmintics	IVERTONG 10	Ivermectin	10 mg	170431	2017-04-01	2020-04-01	Cool dry & dark place below 30°C away from light	Addis Ababa	China	USP	Pass	Pass	95%-105%	1.0174	Pass
157	QMS_DQA_202_2017	Pre-registration	Antibacterial	Oxytetracycline	Oxytetracycline hydrochloride	250 mg	26393	2017-01-01	2018-12-01	Below 25°C	Addis Ababa	Germany	USP	Pass	Pass	90%-110%	1.0514	Pass
158	QMS_DQA_203_2017	Pre-registration	Antibacterial	Amoxinject LA	Amoxicillin	150 mg	26408	2017-02-01	2019-01-01	Below 25°C & protect from light	Addis Ababa	Germany	Mfg	Pass	Pass	90%-120%	1.0698	Pass
159	QMS_DQA_204_2017	Pre-registration	Antiprotozoal	DIMINASHISH PLUS	Diminazene diaceturate + Phenazone + Vitamin B6 + Vitamin B12	1.05g + 1.31g + 8mg + 2mg	ALS-436	2017-02-01	2020-01-01	Dry place below 30°C	Addis Ababa	India	Mfg	Pass	Pass	D 90%-110%	0.9937	Pass
																P 90%-110%	1.0222
160	QMS_DQA_205_2017	Pre-registration	Antiprotozoal	DIMINASHISH PLUS	Diminazene diaceturate + Phenazone + Vitamin B6 + Vitamin B12	10.5g + 13.1g + 80mg + 20mg	ALS-379	2016-02-01	2019-01-01	Dry place below 30°C	Addis Ababa	India	Mfg	Pass	Pass	D 90%-110%	1.0647	Pass
																P 90%-110%	1.0687
161	QMS_DQA_206_2017	Re-registration	Antibacterial	PEN-STREP 20/20	Pencillin G Procaine + Dihydrostreptomycin Sulphate	200000 IU + 200mg	T17PS0627	2017-06-27	2019-06-26	Cool dry place protect from light	Addis Ababa	China	Mfg	Pass	Pass	90%-115%	0.958	Pass
162	QMS_DQA_207_2017	Re-registration	Antibacterial	Oxytetracycline 20% Powder	Oxytetracycline HCl	20 gm	17TF0628	2017-06-28	2020-06-27	Dry place below 25°C	Addis Ababa	China	USP	Pass	Pass	90%-110%	1.0436	Pass
163	QMS_DQA_208_2017	Pre-registration	Miscellaneous	Ketamin 10%	Ketamine hydrochloride + Benzethonium chloride	115.34 mg + 0.10 mg	26304	2016-12-01	2018-11-01	Cool place below 25°C	Addis Ababa	Germany	Mfg	Pass	Pass	95%-105%	1.0211	Pass
164	QMS_DQA_209_2017	Re-registration	Antiprotozoal	SEMIDIUM	Isometamidium chloride hydrochloride	1000 mg	GR/16167	2016-11-01	2018-10-01	Between 10-25°c	Addis Ababa	India	Mfg	Pass	Pass	90%-110%	1.0021	Pass
165	QMS_DQA_210_2017	Re-registration	Antiprotozoal	SEMIDIUM	Isometamidium chloride hydrochloride	125 mg	GR/16156	2016-11-01	2018-10-01	Between 10-25°c	Addis Ababa	India	Mfg	Pass	Pass	90%-110%	1.06	Pass
166	QMS_DQA_211_2017	Pre-registration	Anthelmintics	TETRAPAM-L	Tetramisole	50 mg	17003006	2017-04-01	2019-04-01	Below 30°C	Addis Ababa	Sudan	Mfg	Pass	Pass	90%-110%	0.9588	Pass
167	QMS_DQA_212_2017	Pre-registration	Anthelmintics	TETRAPAM-L	Tetramisole	50 mg	16003002	2016-11-01	2018-11-01	Below 30°C	Addis Ababa	Sudan	Mfg	Pass	Pass	90%-110%	0.9644	Pass
168	QMS_DQA_213_2017	Pre-registration	Anthelmintics	AVOMECTIN	Ivermectin	10 mg	16007011	2016-12-01	2018-12-01	Below 30°C	Addis Ababa	Sudan	USP	Pass	Pass	95%-105%	1.0389	Pass
169	QMS_DQA_214_2017	Re-registration	Anthelmintics	ALBENTONG 300	Albendazole	300 mg	170622	2017-06-01	2021-06-01	Cool dry & dark place below 30°C	Addis Ababa	China	USP	Pass	Pass	90%-110%	0.7617	Fail
170	QMS_DQA_215_2017	Re-registration	Anthelmintics	ALBENTONG 2500	Albendazole	2500 mg	170625	2017-06-01	2021-06-01	Cool dry & dark place below 30°C	Addis Ababa	China	USP	Pass	Pass	90%-110%	0.937	Pass
171	QMS_DQA_216_2017	Pre-registration	Anthelmintics	DEUXAMINE di-tetramisole HCl 600mg	Tetramisole hydrochloride	600 mg	7234	2017-03-01	2022-03-01	Below 25°C	Modjo	Greece	Mfg	Pass	Pass	90%-110%	1.0257	Pass
172	QMS_DQA_217_2017	Pre-registration	Anthelmintics	DEUXAMINE di-tetramisole HCl 600mg	Tetramisole hydrochloride	600 mg	7280	2017-03-01	2022-03-01	Below 25°C	Modjo	Greece	Mfg	Pass	Pass	90%-110%	0.9594	Pass
173	QMS_DQA_218_2017	Pre-registration	Anthelmintics	DEUXAMINE di-tetramisole HCl 600mg	Tetramisole hydrochloride	600 mg	7202	2017-03-01	2022-03-01	Below 25°C	Modjo	Greece	Mfg	Pass	Pass	90%-110%	1.0536	Pass
174	QMS_DQA_219_2017	Pre-registration	Anthelmintics	DEUXAMINE di-tetramisole HCl 600mg	Tetramisole hydrochloride	600 mg	7134	2017-02-01	2022-02-01	Below 25°C	Modjo	Greece	Mfg	Pass	Pass	90%-110%	0.9532	Pass
175	QMS_DQA_220_2017	Re-registration	Antiprotozoal	DIMINASHISH	Diminazene diaceturate	1.05 g	ALS-455	2017-06-01	2020-05-01	Below 30°C	Addis Ababa	India	Mfg	Pass	Pass	D 90%-110%	0.9805	Pass
																P 90%-110%	0.9832
176	QMS_DQA_221_2017	Re-registration	Antibacterial	Pen & Strep	Procaine Penicillin + Dihydrostreptomycin Sulphate	200mg + 250mg	7152-51A	2017-04-01	2019-04-01	Below 25°C	Addis Ababa	Ireland	Mfg	Pass	Pass	90%-120%	1.0704	Pass
177	QMS_DQA_222_2017	Pre-registration	Anthelmintics	TetraNat	Tetramisole HCl	600 mg	170712	2017-07-01	2020-07-01	Below 30°C	Modjo	China	Mfg	Pass	Pass	90%-110%	0.9795	Pass
178	QMS_DQA_223_2017	Pre-registration	Anthelmintics	1% Ivermectin injection	Ivermectin	10 mg	170603	2017-06-03	2020-06-02	Below 30°C	Addis Ababa	China	USP	Pass	Pass	95%-105%	1.0426	Pass
179	QMS_DQA_224_2017	Pre-registration	Anthelmintics	1% Ivermectin injection	Ivermectin	10 mg	170604	2017-06-04	2020-06-03	Below 30°C	Addis Ababa	China	USP	Pass	Pass	95%-105%	1.0458	Pass
180	QMS_DQA_226_2017	Pre-registration	Antibacterial	BULSDTMP	Sulphadiazine + Trimethoprim	200 mg + 40 mg	170812	2017-08-01	2019-08-01	Below 25°C	Modjo	China	USP	Pass	Pass	90%-110%	0.9445	Pass
181	QMS_DQA_227_2017	Pre-registration	Antibacterial	BULSUL	Sulfadimidine Sodium	333 mg	170811	2017-08-01	2019-08-01	Below 25°C	Modjo	China	Mfg	Pass	Pass	90%-115%	1.0521	Pass
182	QMS_DQA_228_2017	Pre-registration	Antibacterial	cyclo SPray	chlortetracycline HCl	3.210 g	1704122		2020-04-01	Below 25°C	Addis Ababa	Netherlands	EP	Pass	Pass	90%-110%	1.0981	Pass
183	QMS_DQA_229_2017	Pre-registration	Antibacterial	cyclo SPray	chlortetracycline HCl	3.210 g	1704123		2020-04-01	Below 25°C	Addis Ababa	Netherlands	EP	Pass	Pass	90%-110%	1.072	Pass
184	QMS_DQA_230_2017	Pre-registration	Antibacterial	cyclo SPray	chlortetracycline HCl	3.210 g	1704467		2020-04-01	Below 25°C	Addis Ababa	Netherlands	EP	Pass	Pass	90%-110%	0.9846	Pass
185	QMS_DQA_231_2017	Pre-registration	Antibacterial	PEN-PHARMA	procaine penicillin G + Dihydrostreptomycin Sulphate	200 mg + 250mg	16-R139	2017-01-01	2019-01-01	Below 30°C	Addis Ababa	Jordan	Mfg	F	Pass	90%-120%	0.8416	Fail
186	QMS_DQA_232_2017	Pre-registration	Anthelmintics	Oxy-zole	oxyclozanide + levamisole hydrochloride	60 mg + 30 mg	L17-192	2017-07-01	2019-07-01	Below 30°C	Addis Ababa	Jordan	Mfg	Pass	Pass	O 90%-110%	1.0787	Pass
																L 90%-110%	1.0459
187	QMS_DQA_233_2017	Pre-registration	Anthelmintics	Avimec liquid	Ivermectin	0.8 mg	L17-230	2017-08-01	2020-08-01	Below 30°C	Addis Ababa	Jordan	USP	Pass	Pass	95%-105%	1.0332	Pass
188	QMS_DQA_234_2017	Re-registration	Antibacterial	Ancomycin 100	Oxytetracycline	100 mg	27373B	2017-06-01	2020-06-01	Below 25°C	Addis Ababa	UK	USP	Pass	Pass	90%-120%	1.1267	Pass
189	QMS_DQA_235_2017	Re-registration	Antibacterial	Ancomycin 200 LA	Oxytetracycline	200 mg	27017A	2017-05-01	2020-05-01	Below 25°C	Addis Ababa	England	USP	Pass	Pass	90%-120%	1.0064	Pass
190	QMS_DQA_236_2017	Re-registration	Antiprotozoal	Diminaphen	Diminazene diaceturate + antipyrine	1.05 g + 1.31 g	27509	2017-06-01	2021-06-01	Below 30°C	Addis Ababa	Belgium	Mfg	Pass	Pass	D 95%-105%	1.0047	Pass
																A 95%-105%	1.0301
191	QMS_DQA_237_2017	Pre-registration	Antibacterial	API	Tetracycline HCl		130524-64	2013-05-01	2017-10-01	Below 30°C	Debre zeit	India	USP	Pass	Pass	90%-110%	0.9933	Pass
192	QMS_DQA_238_2017	Pre-registration	Anthelmintics	API	Albendazole		20031017	2013-05-01	2017-10-01	Below 30°C	Debre zeit	India	USP	Pass	Pass	90%-110%	0.9338	Pass
193	QMS_DQA_239_2017	Pre-registration	Antiprotozoal	INOMIDIUM	Isometamidium chloride hydrochloride	1 g	248A1	2015-03-01	2020-03-01	Cool dry & dark place below 30°C	Modjo	France	Mfg	Pass	Pass	90%-110%	1.0191	Pass
194	QMS_DQA_240_2017	Pre-registration	Antiprotozoal	INOMIDIUM	Isometamidium chloride hydrochloride	1 g	259A1	2016-10-01	2021-10-01	Cool dry & dark place below 30°C	Modjo	France	Mfg	Pass	Pass	90%-110%	1.0306	Pass
195	QMS_DQA_241_2017	Pre-registration	Antibacterial	OXYETHIO 20%	Oxytetracycline	200 mg	170725	2017-07-01	2020-07-01	Protect from light, dry place at normal temprature	Addis Ababa	China	USP	Pass	Pass	90%-120%	0.9231	Pass
196	QMS_DQA_242_2017	Pre-registration	Antibacterial	OXYETHIO 10%	Oxytetracycline	100 mg	170724	2017-07-01	2020-07-01	Protect from light, dry place at normal temprature	Addis Ababa	China	USP	Pass	Pass	90%-120%	1.0806	Pass
197	QMS_DQA_243_2017	Pre-registration	Anthelmintics	IVERETHIO 1%	Ivermectin	10 mg	170723	2017-07-01	2020-07-01	Protect from light, dry place at normal temprature	Addis Ababa	China	USP	Pass	Pass	95%-105%	0.9899	Pass
198	QMS_DQA_244_2017	Pre-registration	Antibacterial	GENTA-QK 10%	Gentamycine Sulphate	100 mg	17QD0704	2017-07-04	2020-07-03	Cool dry & dark place at room temperature	Addis Ababa	China	Mfg	Pass	Pass	90%-110%	0.9789	Pass
199	QMS_DQA_245_2017	Pre-registration	Anthelmintics	Ivermectin 1% injection	Ivermectin	10 mg	17YW0702	2017-07-02	2020-07-01	Room temperature protect from light	Addis Ababa	China	USP	Pass	Pass	95%-105%	1.0188	Pass
200	QMS_DQA_246_2017	Pre-registration	Antibacterial	Sulphamethoxazole-Trime Thoprim 240mg/ml injection	Sulphamethoxazole + Trimethoprim	200mg + 40 mg	17HT0629	2017-06-29	2020-06-28	Protect from light below 30°C	Addis Ababa	China	USP	Pass	Pass	S 90%-110%	1.052	Pass
																T 90%-110%	1.024
201	QMS_DQA_247_2017	Pre-registration	Anthelmintics	ASHITETRA 2000	Tetramisole HCl + Excipients	2000mg	AT001	2017-07-01	2021-06-01	Below 30°C Protect from direct sunlight	Addis Ababa	India	Mfg	Pass	Pass	90%-110%	0.9953	Pass
202	QMS_DQA_248_2017	Pre-registration	Antibacterial	Penstrypt 20/25	Procaine Penicillin G + Dihydrostreptomycin Sulfate	200000 IU + 250 mg	17082801	2017-08-28	2020-08-01	Cool dry & dark place Between 15 - 25°c	Modjo	China	Mfg	Pass	Pass	90%-110%	0.9619	Pass
203	QMS_DQA_249_2017	Pre-registration	Antibacterial	Penstrypt 20/25	Procaine Penicillin G + Dihydrostreptomycin Sulfate	200000 IU + 250mg	17082802	2017-08-28	2020-08-01	Cool dry & dark place Between 15 - 25°c	Modjo	China	Mfg	Pass	Pass	90%-110%	0.9721	Pass
204	QMS_DQA_250_2017	Pre-registration	Antibacterial	MEHECO Sulphadimidine Sodium Injection33.3%	Sulphadimidine Sodium	333 mg	170608	Jun. /2017	May /2019	Below 25°C away from sunlight	Modjo	China	Mfg	Pass	Pass	90%-115%	1.0113	Pass
205	QMS_DQA_251_2017	Pre-registration	Antibacterial	Centre-oxyte 10% injection	Oxytetracycline	100 mg	1707111	2017-07-11	2019-07-10	Below 25°C cool, dry place & avoid light	Addis Ababa	China	USP	Pass	Pass	90%-120%	1.0111	Pass
206	QMS_DQA_252_2017	Pre-registration	Antibacterial	Centre-oxyte 20 LA injection	Oxytetracycline	200 mg	1707121	2017-07-12	2019-07-11	Below 25°C cool, dry place, avoid sunlight & light	Addis Ababa	China	USP	Pass	Pass	90%-120%	1.0747	Pass
207	QMS_DQA_253_2017	Pre-registration	Antibacterial	KOXY 100	Oxytetracycline	100 mg	170314	2017-03-01	2020-03-01	Below 30°C protect from light	Addis Ababa	China	USP	Pass	Pass	90%-120%	1.1007	Pass
208	QMS_DQA_254_2017	Pre-registration	Antibacterial	KOXY 200	Oxytetracycline	200 mg	170313	2017-03-01	2020-03-01	Below 30°C protect from light	Addis Ababa	China	USP	Pass	Pass	90%-120%	1.077	Pass
209	QMS_DQA_255_2017	Pre-registration	Anthelmintics	KEMECTIN 1%	Ivermectin	10 mg	170315	2017-03-01	2020-03-01	Below 30°C protect from light	Addis Ababa	China	USP	Pass	Pass	95%-105%	1.014	Pass
210	QMS_DQA_256_2017	Pre-registration	Anthelmintics	Fenbendazole 20% Granule	Fenbendazole	2400 mg	17FB0630	2017-06-30	2020-06-29	Room temperature protect from light	Addis Ababa	China	Mfg	Pass	Pass	90%-110%	1.0804	Pass
211	QMS_DQA_257_2017	Pre-registration	Anthelmintics	FENBEN-QK 750	Fenbendazole	2400 mg	FB20170625	2017-06-25	2020-06-24	Room Temperature	Addis Ababa	China	Mfg	Pass	Pass	90%-110%	1.0595	Pass
212	QMS_DQA_258_2017	Pre-registration	Antiprotozoal	Amprolium 20% Powder	Amprolium	200 mg	17AB0703	2017-07-03	2020-07-02	Dry place below 25°C	Addis Ababa	China	Mfg	Pass	Pass	90%-110%	1.0658	Pass
213	QMS_DQA_259_2017	Pre-registration	Antibacterial	Primavilin	Oxytetracycline	100 mg	649	2017-08-01	2019-07-01	Protect from light room temperature	Addis Ababa	Turkey	USP	Pass	Pass	90%-120%	0.9597	Pass
214	QMS_DQA_260_2017	Pre-registration	Antibacterial	Primavilin LA	Oxytetracycline	200 mg	634	2017-08-01	2019-07-01	Protect from below 30°C	Addis Ababa	Turkey	USP	Pass	Pass	90%-120%	1.0002	Pass
215	QMS_DQA_261_2017	Pre-registration	Antibacterial	Penovil-S	Procaine Penicillin G + Dihydrostreptomycin Sulfate	200000 IU + 250mg	731	2017-09-01	2019-08-01	Protect from light, Room Temperature 15 - 25°c (preferably +4°c)	Addis Ababa	Turkey	Mfg	Pass	Pass	90%-110%	0.9677	Pass
216	QMS_DQA_262_2017	Pre-registration	Antiprotozoal	FA.TRY.BANIL	diminazene di aceturate + excipients	1.105 g	602022	2016-02-01	2021-01-01	store in dry place	Addis Ababa	Italy	Mfg	Pass	Pass	92.5%-107.5%	0.9644	Pass
217	QMS_DQA_263_2017	Re-registration	Miscellaneous	QK-GEST POWDER	Sodium propionate + Sodium hydrogen carbonate + Paracetamol + Glucose monohydrate	37.5 g + 37.5 g + 12.5 g + 12.5 g	17ZX0705	2017-07-05	2020-07-04	Room temperature Protect from light	Addis Ababa	China	Mfg	Pass	Pass	D 90%-110%	1.0195	Pass
																P 90%-110%	0.9713
218	QMS_DQA_264_2017	Re-registration	Anthelmintics	Fenacure 22%	Fenbendazole	12 g	ALG-378	2016-05-01	2019-04-01	Below 30°C in adry place, protect from direct sunlight	Addis Ababa	India	Mfg	Pass	Pass	90%-110%	0.9547	Pass
219	QMS_DQA_265_2017	Pre-registration	Antiprotozoal	Diminat	diminazene aceturate + Antipyrine	1.05 g + 1.31 g	171103	2017-11-03	2020-11-02	Cool dry dark place below 30°C & Protect from light	Addis Ababa	China	Mfg	Pass	Pass	D 90%-110%	1.0209	Pass
																A 90%-110%	0.9508
220	QMS_DQA_266_2017	Pre-registration	Antibacterial	Vetrimoxin L.A.	Amoxicillin	15 g	1706A2	2017-06-01	2020-06-01	Below 25°C away from sunlight	Addis Ababa	France	Mfg	Pass	Pass	90%-110%	0.9969	Pass
221	QMS_DQA_267_2017	Pre-registration	Miscellaneous	Prid delta	progestrone	1.55 g	45A11	2017-02-20	2020-02-20		Addis Ababa	France	Mfg	Pass	Pass	95%-105%	1.0126	Pass
222	QMS_DQA_268_2017	Pre-registration	Anthelmintics	Teroxyfen-3400 mg	Tetramisole HCl + Oxyclozanide	2000 mg + 1400 mg	17902	Sep. /2017	Sep. /2020	Below 30°C protect from light	Addis Ababa	China	Mfg	Pass	Pass	T 90%-110%	0.9681	Pass
																O 90%-110%	1.0385
223	QMS_DQA_269_2017	Pre-registration	Anthelmintics	Teroxyfen-900 mg	Tetramisole HCl + Oxyclozanide	450 mg + 450 mg	17901	Sep. /2017	Sep. /2020	Below 30°C protect from light	Addis Ababa	China	Mfg	Pass	Pass	T 90%-110%	0.9834	Pass
																O 90%-110%	1.0023
224	QMS_DQA_270_2017	Re-registration	Antibacterial	PENDISTREP 20/20	Procaine benzylpenicillin + Dihydrostreptomycin	200000 I.U. + 200 mg	26942A	May /2017	May /2020	Below 25°C protect from light	Addis Ababa	Belgium	Mfg	Pass	Pass	95%-105%	0.9759	Pass
225	QMS_DQA_271_2017	Re-registration	Antibacterial	PENSTREP 20/20	Procaine Penicillin G + Dihydrostreptomycin Sulphate	200 000 I.U. + 200 mg	27152B	Jun. /2017	Jun. /2020	Below 25°C protect from light	Addis Ababa	UK	USP	Pass	Pass	95%-105%	0.9831	Pass
226	QMS_DQA_272_2017	Pre-registration	Anthelmintics	Ashialben 300	Albendazole	300 mg	ALT-6498	Feb. /2017	Jan. /2021	Room temperature	Modjo	India	USP	Pass	Pass	90%-110%	0.9706	Pass
227	QMS_DQA_273_2017	Pre-registration	Anthelmintics	Ashialben 300	Albendazole	300 mg	ALT-6499	Feb. /2017	Jan. /2021	Room temperature	Modjo	India	USP	Pass	Pass	90%-110%	0.971	Pass
228	QMS_DQA_274_2017	Pre-registration	Anthelmintics	Ashialben 300	Albendazole	300 mg	ALT-6500	Feb. /2017	Jan. /2021	Room temperature	Modjo	India	USP	Pass	Pass	90%-110%	0.954	Pass
229	QMS_DQA_275_2017	Pre-registration	Anthelmintics	Ashialben 300	Albendazole	300 mg	ALT-6501	Feb. /2017	Jan. /2021	Room temperature	Modjo	India	USP	Pass	Pass	90%-110%	0.9619	Pass
230	QMS_DQA_276_2017	Pre-registration	Anthelmintics	AlbenNat 300mg	Albendazole	300 mg	170818	Aug. /2017	Aug. /2020	Below 30°C protect from light	Modjo	China	USP	Pass	Pass	90%-110%	1.0287	Pass
231	QMS_DQA_278_2017	Post market survey	Anthelmintics	Tetraclozan-QK Sheep 900mg bolus	Tetramisole HCl + Oxyclozanide	450 mg + 450 mg	BW790805	Aug. 05/2017	Aug. 04/2020	Room temperature Protect from light	Addis Ababa	China	Mfg	Pass	Pass	T 90%-110%	0.9525	Pass
																O 90%-110%	0.9788
232	QMS_DQA_279_2017	Post market survey	Anthelmintics	Tetraclozan-QK Cattle 3400mg bolus	Tetramisole HCl + Oxyclozanide	2000 mg + 1400 mg	BW730721	Jul. 24/2017	Jul. 23/2020	Room temperature Protect from light	Addis Ababa	China	Mfg	Pass	Pass	T 90%-110%	0.9746	Pass
																O 90%-110%	1.0102
233	QMS_DQA_280_2017	Post market survey	Anthehelementics	Tetraclozan-QK Cattle 3400mg bolus	Tetramisole HCl 2000mg & Oxyclozanide 1400mg/bolus	2000 mg + 1400 mg	BW730724	Jul. 21/2017	Jul. 20/2020	Room temperature Protect from light	Addis Ababa	China	Mfg	Pass	Pass	T 90%-110%	0.9735	Pass
																O 90%-110%	0.9776
234	QMS_DQA_281_2017	Post market survey	Anthelmintics	Albenda-QK 300mg	Albendazole	300 mg	B5730905	Sep. 05/2017	Sep. 04/2020	Cool dry & dark place	Addis Ababa	China	USP	Pass	Pass	90%-110%	1.0391	Pass
235	QMS_DQA_282_2017	Post market survey	Anthelmintics	Albenda-QK 300mg	Albendazole	300 mg	B5730829	Aug. 29/2017	Aug. 28/2020	Cool dry & dark place	Addis Ababa	China	USP	Pass	Pass	90%-110%	1.0075	Pass
236	QMS_DQA_283_2017	Pre-registration	Anthelmintics	Palben 2500	Albendazole	2500 mg	20170907	Sep. /2017	Sep. /2020	Cool dry & dark place	Addis Ababa	China	USP	Pass	Pass	90%-110%	0.969	Pass
237	QMS_DQA_284_2017	Pre-registration	Anthelmintics	Palben 300	Albendazole	300 mg	20170908	Sep. /2017	Sep. /2020	Cool dry & dark place	Addis Ababa	China	USP	Pass	Pass	90%-110%	0.9547	Pass
238	QMS_DQA_285_2018	Pre-registration	Antiprotozoal	Joprol 20%	Amprolium	200 mg	F1736	Nov. /2017	Nov. /2020	Below 30°C	Addis Ababa	Jordan	Mfg	Pass	Pass	90%-110%	0.99	Pass
239	QMS_DQA_286_2018	Pre-registration	Miscellaneous	Avidexocal	Calcium borogluconate + Sodium Hypophosphite + Magnesium chloride Hexahydrate + Dextrose monohydrate	230 mg + 28.5 mg + 45 mg + 150 mg	16-R134	Oct. /2016	Oct. /2018	Below 30°C	Addis Ababa	Jordan	Mfg	Pass	Pass	Ca 90%-110%	1.07	Pass
																Mg 90%-110%	1.01
240	QMS_DQA_287_2018	Pre-registration	Antibacterial	Avicycline	Oxytetracycline	200 mg	I17-139	May /2017	May /2019	Dark place below 30°C	Addis Ababa	Jordan	USP	Pass	Pass	90%-120%	1.0168	Pass
241	QMS_DQA_288_2018	Pre-registration	Anthelmintics	Fenacure 750	Fenbendazole	750 mg	FEN750/T012/12/17	Dec. /2017	Nov. /2021	Room temperature	Addis Ababa	India	Mfg	Pass	Pass	90%-110%	1.0012	Pass
242	QMS_DQA_289_2018	Pre-registration	Miscellaneous	Enzaprost	Dinoprost (as trometamol) + Benzyl alcohol (E1519)	5 mg + 16.5 mg	437A2	Jul. 03/2017	Jul. 03/2019	Does not require any special storage condition	Addis Ababa	France	Mfg	Pass	Pass	95%-105%	0.9875	Pass
243	QMS_DQA_290_2018	Pre-registration	Miscellaneous	Enzaprost T	Dinoprost (as trometamol)	5 mg	419A5	Jan. 25/2017	Jan. 25/2020	Room temperature	Addis Ababa	France	Mfg	Pass	Pass	95%-105%	0.9884	Pass
244	QMS_DQA_292_2018	Pre-registration	Antiprotozoal	Coxuril	Toltrazuril	25 mg	127261	Nov. /2017	Oct. /2019	Below 30°C	Modjo dry port	Saudi Arabia	Mfg	Pass	Pass	90%-110%	0.9709	Pass
245	QMS_DQA_293_2018	Pre-registration	Acaricides & Insecticides	Diazin-600	Diazinon	600 mg	357397	Sep. 16/2017	Sep. 15/2019	Below 25°C	Modjo dry port	Saudi Arabia	Mfg	Pass	Pass	90%-110%	96.7	Pass
246	QMS_DQA_294_2018	Pre-registration	Acaricides & Insecticides	Diazin-600	Diazinon	601 mg	357398	Sep. 12/2017	Sep. 11/2019	Below 25°C	Modjo dry port	Saudi Arabia	Mfg	Pass	Pass	90%-110%	0.982	Pass
247	QMS_DQA_295_2018	Pre-registration	Acaricides & Insecticides	Ectraz	Amitraz	125 mg	357483	Nov. 02/2017	Nov. 01/2019	Below 25°C	Modjo dry port	Saudi Arabia	Mfg	Pass	Pass	90%-110%	0.985	Pass
248	QMS_DQA_296_2018	Pre-registration	Acaricides & Insecticides	Ectraz	Amitraz	125 mg	357484	Nov. 02/2017	Nov. 01/2019	Below 25°C	Modjo dry port	Saudi Arabia	Mfg	Pass	Pass	90%-110%	100.3'%	Pass
249	QMS_DQA_297_2018	Pre-registration	Miscellaneous	Montacal	Calcium gluconate + Boric Acid + Magnesium Hypophosphite + Dextrose + Chlorocresol + monohydrate	0.2gm + 0.04gm + 0.05gm + 0.2gm + 0.1%w/v + 150 mg	147074	Sep. /2017	Aug. /2020	15°C - 25°C	Modjo dry port	Saudi Arabia	Mfg	Pass	Pass	Ca 90%-110%	0.9388	Pass
																Mg 90%-110%	0.991
																De 90%-110%	0.9874
250	QMS_DQA_298_2018	Pre-registration	Anthelmintics	Ivermic	Ivermectin + Clorsulon + Butylated Hydroxytoluene	10 mg + 100 mg + 0.1%w/v	147089	Oct. /2017	Sep. /2020	15°C - 25°C	Modjo dry port	Saudi Arabia	USP	Pass	Pass	I 95%-105%	0.9957	Pass
																C 95%-105%	0.9764
251	QMS_DQA_299_2018	Pre-registration	Antibacterial	Lactaclox	Cloxacillin + Ampicillin	200mg + 75mg	7356-20B	Sep. /2017	Sep. /2019	Below 25°C	Modjo dry port	Northern Ireland	Mfg	Pass	Pass	C 3.8 to 4.2%w/w	0.041
																A 1.43 to 1.89%w/w	0.0146	Pass
252	QMS_DQA_300_2018	Pre-registration	Antibacterial	Alamycin Aerosol	Oxytetracycline hydrochloride + blue marker dye	5 g	7303-11A	Jul. /2017	Jul. /2019	Below 25°C	Modjo dry port	Northern Ireland	USP	Pass	Pass	95%-105%	0.9615	Pass
253	QMS_DQA_301_2018	Pre-registration	Antiprotozoal	Zenamin	Diminazene Diaceturate + Vitamin B12 + Vitamin B6 + Anhydrous Glucose	1.05g+ 0.001g + 0.005g + 1.304 g	171025	Oct. /2017	Oct. /2020	Dry place at normal temperature	Addis Ababa	China	Mfg	Pass	Pass	90%-110%	0.9545	Pass
254	QMS_DQA_302_2018	Pre-registration	Antibacterial	Oxytetrator	Oxytetracycline + N-Methylpyrrolidone + Magnesium Oxide + water for inj.	200mg + 0.4ml + 16 mg	171021	Oct. /2017	Oct. /2020	Dry place at normal temperature	Addis Ababa	China	USP	Pass	Pass	90%-120%	1.0179	Pass
255	QMS_DQA_303_2018	Pre-registration	Anthelmintics	Ivertor	Ivermectin + Ethyl Acetate + Propylene Glycol qs	10 mg + 0.05 ml + 1ml	171018	Oct. /2017	Oct. /2020	Below 25°C	Addis Ababa	China	USP	Pass	Pass	95%-105%	0.9848	Pass
256	QMS_DQA_304_2018	Pre-registration	Antibacterial	Oxytetrator	Oxytetracycline + N-Methylpyrrolidone + Magnesium Oxide + water for inj.	100 mg + 0.4ml + 8 mg + 1ml	171019	Oct. /2017	Oct. /2020	Dry place at normal temperature	Addis Ababa	China	USP	Pass	Pass	90%-120%	1.0203	Pass
257	QMS_DQA_305_2018	Pre-registration	Anthelmintics	Tetclotor 900	Tetramisole Hydrochloride + Oxyclozanide	0.45 g + 0.45 g	171023	Oct. /2017	Oct. /2020	Dry place at normal temperature	Addis Ababa	China	Mfg	Pass	Pass	O 85%-115%	1.0986	Pass
																T 85%-115%	0.9583
258	QMS_DQA_306_2018	Pre-registration	Anthelmintics	Tetclotor 3400	Tetramisole Hydrochloride + Oxyclozanide	1.4g + 2g	171024	Oct. /2017	Oct. /2020	Dry place at normal temperature	Addis Ababa	China	Mfg	Pass	Pass	O 85%-115%	1.0533	Pass
																T 85%-115%	1.0236
259	QMS_DQA_307_2018	Pre-registration	Anthelmintics	Albenmed	Albendazole	25 mg	17005059	Aug. /2017	Aug. /2019	Below 30°C	Kality dry port	Sudan	USP	Pass	Pass	90%-110%	1.0319	Pass
260	QMS_DQA_308_2018	Pre-registration	Anthelmintics	Albenmed	Albendazole	25 mg	17005060	Aug. /2017	Aug. /2019	Below 30°C	Kality dry port	Sudan	USP	Pass	Pass	90%-110%	0.965	Pass
261	QMS_DQA_309_2018	Pre-registration	Anthelmintics	Albenmed	Albendazole	25 mg	17005066	Aug. /2017	Aug. /2019	Below 30°C	Kality dry port	Sudan	USP	Pass	Pass	90%-110%	0.9736	Pass
262	QMS_DQA_310_2018	Pre-registration	Anthelmintics	Albenmed	Albendazole	25 mg	17005067	Aug. /2017	Aug. /2019	Below 30°C	Kality dry port	Sudan	USP	Pass	Pass	90%-110%	0.9563	Pass
263	QMS_DQA_311_2018	Pre-registration	Antibacterial	Sulfazine	Sulphadimidine Sodium	333 mg	17010006	Aug. /2017	Aug. /2019	Below 30°C	Kality dry port	Sudan	Mfg	Pass	Pass	95%-105%	1.0382	Pass
264	QMS_DQA_312_2018	Pre-registration	Antibacterial	Sulfazine	Sulphadimidine Sodium	333 mg	17010008	Aug. /2017	Aug. /2019	Below 30°C	Kality dry port	Sudan	Mfg	Pass	Pass	95%-105%	1.0168	Pass
265	QMS_DQA_313_2018	Pre-registration	Antibacterial	Sulfazine	Sulphadimidine Sodium	333 mg	17010009	Aug. /2017	Aug. /2019	Below 30°C	Kality dry port	Sudan	Mfg	Pass	Pass	95%-105%	1.1543	Fail
266	QMS_DQA_314_2018	Pre-registration	Antibacterial	Sulfazine	Sulphadimidine Sodium	333 mg	17010010	Aug. /2017	Aug. /2019	Below 30°C	Kality dry port	Sudan	Mfg	Pass	Pass	95%-105%	1.0198	Pass
267	QMS_DQA_315_2018	Pre-registration	Antibacterial	Tylofarm	Tylosin tartrate	200 mg	17011015	Nov. /2017	Nov. /2019	Below 30°C	Kality dry port	Sudan	Mfg	Pass	Pass	NLT 80%	0.9749	Pass
268	QMS_DQA_316_2018	Pre-registration	Anthelmintics	Levanide-ds	Levamisole Hydrochloride + Oxyclozanide	30 mg + 60 mg	17004101	Nov. /2017	Nov. /2019	Below 30°C	Kality dry port	Sudan	Mfg	Pass	Pass	L 90%-110%	0.9619	Pass
																O 90%-110%	0.9821
269	QMS_DQA_317_2018	Pre-registration	Anthelmintics	Avimec super	Ivermectin + Clorsulon	10 mg + 100 mg	17-R111	Aug. /2017	Aug. /2021	Dark place below 30°C	Addis Ababa	Jordan	USP	Pass	Pass	I 95%-105%	1.0227	Pass
																C 95%-105%	0.9584
270	QMS_DQA_318_2018	Post market survey	Antiprotozoal	Diminal	Diminazene diaceturate + Phenazone	445 mg + 555 mg	175111703	Apr. 20/2017	Apr. 19/2020	Cool & dry place	Addis Ababa	Korea	Mfg	Pass	Pass	D 95%-105%	0.966	Pass
																P 95%-105%	0.9801
271	QMS_DQA_319_2018	Post market survey	Antiprotozoal	Rangtryps	Dibenzamidine diaceturate	1.05 g	A670173	May /2017	Apr. /2021	Below 25°C	Debere Zeit	India	Mfg	Pass	Pass	D 95%-105%	1.0554	Pass
																P 95%-105%	1.0129
272	QMS_DQA_320_2018	Pre-registration	Anthelmintics	Tetrafen 600mg	Tetramisole HCl	600 mg	17307	Mar. /2017	Mar. /2020	Below 30°C	Addis Ababa	China	Mfg	Pass	Pass	90%-110%	0.9715	Pass
273	QMS_DQA_321_2018	Pre-registration	Antiprotozoal	Trypadim	Diminazene diaceturate + Antipyrine	1.05 g + 1.31 g	DG/013/16	Apr. /2016	Apr. /2019	Dry, Cool & away from direct sunlight	Addis Ababa	France	Mfg	Pass	Pass	D 98%-101%	0.9831	Pass
																A 98%-101%	0.9955
274	QMS_DQA_322_2018	Pre-registration	Antiprotozoal	Trypadim	Diminazene diaceturate + Antipyrine	10.5 g + 13.1 g	DG/047/16	Nov. /2016	Oct. /2019	Dry, Cool & away from direct sunlight	Addis Ababa	France	Mfg	Pass	Pass	D 95%-110%	1.0372	Pass
																A 95%-110%	0.9934
275	QMS_DQA_323_2018	Post market survey	Antiprotozoal	Veriben	Diminazene diaceturate + Antipyrine	1.05 g + 2.36 g	898A1	Feb. /2017	Feb. /2021	Dry place below 30°C	Addis Ababa	France	Mfg	Pass	Pass	D 95%-105%	1.0517	Pass
																P 95%-105%	1.0426
276	QMS_DQA_324_2018	Post market survey	Antiprotozoal	Dimaznc	Diminazene diaceturate + Phenazone	1.05 g + 1.31 g	170617	Jun. 17/2017	Jun. 16/2020	Between 25°C - 25°C	Debere Zeit	China	Mfg	Pass	Pass	D 95%-105%	0.9838	Pass
																P 95%-105%	1.0475
277	QMS_DQA_325_2018	Pre-registration	Anthelmintics	AVOMECTIN	Ivermectin	0.8 mg	17002001	Jan. /2017	Jan. /2019	Below 30°C, Protect from light	Addis Ababa	Sudan	Mfg	Pass	Pass	90%-120%	1.1954	Pass
278	QMS_DQA_326_2018	Pre-registration	Anthelmintics	AVOMECTIN	Ivermectin	0.8 mg	17002002	Jan. /2017	Jan. /2019	Below 30°C, Protect from light	Addis Ababa	Sudan	Mfg	Pass	Pass	90%-120%	1.1032	Pass
279	QMS_DQA_327_2018	Pre-registration	Anthelmintics	Levanide-ds	Levamisole Hydrochloride + Oxyclozanide	30 mg + 60 mg	17004001	Jan. /2017	Jan. /2019	Below 30°C	Addis Ababa	Sudan	Mfg	Pass	Pass	L 90%-110%	1.0525	Pass
																O 90%-110%	1.0393
280	QMS_DQA_328_2018	Pre-registration	Antibacterial	Enroxin	Enrofloxacin	100 mg	EN017009001	Jan. /2017	Jan. /2019	Below 30°C, Protect from light	Addis Ababa	Sudan	Mfg	Pass	Pass	90%-110%	1.0083	Pass
281	QMS_DQA_329_2018	Post market survey	Anthelmintics	Ivermectin 1% Injection	Ivermectin	10 mg	170226	Feb. /2017	Feb. /2020	Below 30°C, Protect from light	Soddo	China	USP	Pass	Pass	95%-105%	1.0346	Pass
282	QMS_DQA_330_2018	Post market survey	Anthelmintics	Ashiver 5	Ivermectin	5 mg	ALT-6495	Feb. /2017	Feb. /2021	Below 30°C, Protect from light	Soddo	India	USP	Pass	Pass	95%-105%	0.9867	Pass
283	QMS_DQA_331_2018	Post market survey	Anthelmintics	1% Ivermectin Injection	Ivermectin	10 mg	20170103	Jan. /2017	Jan. /2020	Protect from light	Soddo	China	USP	Pass	Pass	95%-105%	0.9062	Fail
284	QMS_DQA_332_2018	Post market survey	Anthelmintics	IVERTONG 10	Ivermectin	10 mg	170431	Apr. /2017	Apr. /2020	Below 30°C, Protect from light	Addis Ababa	China	USP	Pass	Pass	95%-105%	1.0107	Pass
285	QMS_DQA_333_2018	Post market survey	Anthelmintics	1% Ivermectin Injection	Ivermectin	10 mg	161020	Oct. 20/2016	Oct. 19/2019	Below 30°C	Addis Ababa	China	USP	Pass	Pass	95%-105%	0.9794	Pass
286	QMS_DQA_334_2018	Post market survey	Anthelmintics	Avomectin	Ivermectin	10 mg	17007002	Jan. /2017	Jan. /2019	Below 30°C, Protect from light	Addis Ababa	Sudan	USP	Pass	Pass	95%-105%	0.9543	Pass
287	QMS_DQA_335_2018	Post market survey	Anthelmintics	Ivervic 1 injection	Ivermectin	10 mg	170702	Jul. 02/2017	Jul. 01/2020	Cool, dry & dark place at room temp.	Addis Ababa	China	USP	Pass	Pass	95%-105%	1.0027	Pass
288	QMS_DQA_336_2018	Post market survey	Anthelmintics	SGIVERMECTIN	Ivermectin	10 mg	1701001-4	Jan. /2017	Jan. /2020	Below 30°C	Addis Ababa	China	USP	Pass	Pass	95%-105%	0.9308	Fail
289	QMS_DQA_337_2018	Pre-registration	Antiprotozoal	Prococ WDP	Amprolium HCl + Sulfaquinoxaline base + Vit K3	200mg + 200 mg + 2 mg	1642018	Oct. /2016	Oct. /2018	Dry , dark place between 2°C & 25°C	Addis Ababa	Holland	Mfg	Pass	Pass	90%-110%	0.9782	Pass
290	QMS_DQA_338_2018	Pre-registration	Antibacterial	Oxy 200 WSP	Oxytetracycline HCl	200 mg	1713002	Apr. /2017	Apr. /2020	Dry , dark place between 2°C & 25°C	Addis Ababa	Holland	Mfg	Pass	Pass	95%-105%	1.0222	Pass
291	QMS_DQA_339_2018	Pre-registration	Antibacterial	Sultrifen-240mg/ml	Sulfamethoxazole + Trimethoprim + Solvens ad	200 mg + 40 mg + 1ml	171125	Nov. 25/2017	Nov. 24/2020	Below 25°C Cool & Dry place away from sunlight	Addis Ababa	China	USP	Pass	Pass	S 90%-110%	1.0694	Pass
																T 90%-110%	0.966
292	QMS_DQA_340_2018	Re-registration	Antibacterial	Pen-strep 20/25	Pencillin G Procaine + Dihydrostreptomycin Sulphate	200000IU + 250 mg	17PL1007	Oct. 07/2017	Oct. 06/2019	Room temprature & Protect from light	Addis Ababa	China	Mfg	Pass	Pass	90%-110%	0.9849	Pass
293	QMS_DQA_341_2018	Re-registration	Antibacterial	OXY-QK 10%	Oxytetracycline	100 mg	17TM1109	Nov. 09/2017	Nov. 08/2019	Cool, dry place protect from light	Addis Ababa	China	USP	Pass	Pass	90%-120%	0.9658	Pass
294	QMS_DQA_342_2018	Pre-registration	Anthelmintics	Paramectin	Ivermectin	10 mg	171227	Dec. /2017	Dec. /2020	Dark place below 30°C	Addis Ababa	Egypt	USP	Pass	Pass	95%-105%	1.0275	Pass
295	QMS_DQA_343_2018	Pre-registration	Anthelmintics	Paramectin	Ivermectin	10 mg	180133	Jan. /2018	Jan. /2021	Dark place below 30°C	Addis Ababa	Egypt	USP	Pass	Pass	95%-105%	1.0336	Pass
296	QMS_DQA_344_2018	Pre-registration	Antibacterial	Injectal	Sulphadimidine Sodium	330 mg	170216 B	Feb. /2017	Feb. /2019	Dark place below 30°C	Addis Ababa	Egypt	Mfg	Pass	Pass	90%-115%	1.0347	Pass
297	QMS_DQA_345_2018	Pre-registration	Antibacterial	Spectropan-10	Oxytetracycline base	100 mg	170551	May /2017	May /2020	Below 30°C	Addis Ababa	Egypt	USP	Pass	Pass	90%-120%	1.1055	Pass
298	QMS_DQA_346_2018	Pre-registration	Antibacterial	Spectropan-20	Oxytetracycline base	200 mg	170811	Aug. /2017	Aug. /2020	Dark place below 30°C	Addis Ababa	Egypt	USP	Pass	Pass	90%-120%	1.072	Pass
299	QMS_DQA_347_2018	Re-registration	Antiprotozoal	DIMINASAN	Diminazene diaceturate + Antipyrine	1.05g + 1.31 g	DG/049/16	Jun. /2017	Jun. /2022	Dry, dark & cool (below 30°C)	Addis Ababa	Holland	Mfg	Pass	Pass	D 95%-105%	0.9704	Pass
																A 95%-105%	1.0273
300	QMS_DQA_348_2018	Re-registration	Antiprotozoal	ALFAMYDIUM	Isometamidium Chloride HCl	1g	AM/001/16	May /2016	Jan./2021	Dark, at maximum 30°C	Addis Ababa	Holland	Mfg	Pass	Pass	90%-110%	0.9708	Pass
301	QMS_DQA_349_2018	Pre-registration	Antibacterial	DOXYVETo-50 S	Doxycycline + Excipients	500 mg + 1 g	172121	Sep. /2017	Sep. /2020	Below 25°C & Protect from light	Addis Ababa	Belgium	USP	Pass	Pass	95%-105%	0.967	Pass
302	QMS_DQA_350_2018	Pre-registration	Antibacterial	COLIVETo-4800	Colistin sulphate + Excipients q.s.	4 800 000 IU + 1g	161870	Oct. /2016	Oct. /2019	Below 25°C & Protect from light	Addis Ababa	Belgium	Mfg	Pass	Pass	92%-108%	0.954	Pass
303	QMS_DQA_351_2018	Pre-registration	Anthelmintics	Fenacure 750	Fenbendazole	750 mg	ALT-6822	Oct. /2017	Sep. /2021	Room Temperature	Modjo dry port	India	Mfg	Pass	Pass	90%-110%	0.9732	Pass
304	QMS_DQA_352_2018	Pre-registration	Anthelmintics	Fenacure 750	Fenbendazole	750 mg	ALT-6825	Oct. /2017	Sep. /2021	Room Temperature	Modjo dry port	India	Mfg	Pass	Pass	90%-110%	1.0439	Pass
305	QMS_DQA_353_2018	Pre-registration	Anthelmintics	Fenacure 750	Fenbendazole	750 mg	ALT-6769	Sep. /2017	Aug. /2021	Room Temperature	Modjo dry port	India	Mfg	Pass	Pass	90%-110%	0.9966	Pass
306	QMS_DQA_354_2018	Pre-registration	Anthelmintics	H-IVER 1%	Ivermectin	10 mg	171010N	Oct. /2017	Oct. /2019	Below 25°C & Protect from light	Modjo dry port	China	USP	Pass	Pass	95%-105%	1.039	Pass
307	QMS_DQA_355_2018	Pre-registration	Anthelmintics	H-IVER 1%	Ivermectin	10 mg	171011N	Oct. /2017	Oct. /2019	Below 25°C & Protect from light	Modjo dry port	China	USP	Pass	Pass	95%-105%	1.036	Pass
308	QMS_DQA_356_2018	Pre-registration	Anthelmintics	H-IVER 1%	Ivermectin	10 mg	171012N	Oct. /2017	Oct. /2019	Below 25°C & Protect from light	Modjo dry port	China	USP	Pass	Pass	95%-105%	1.0236	Pass
309	QMS_DQA_357_2018	Pre-registration	Anthelmintics	H-IVER 1%	Ivermectin	10 mg	171013N	Oct. /2017	Oct. /2019	Below 25°C & Protect from light	Modjo dry port	China	USP	Pass	Pass	95%-105%	1.0185	Pass
310	QMS_DQA_358_2018	Pre-registration	Antibacterial	Oxytetracycline 10%	Oxytetracycline HCl	100 mg	1705164-02	May /2017	May /2020	8-30°C & Protect from light	Modjo dry port	Holland	USP	Pass	Pass	90%-120%	0.9437	Pass
311	QMS_DQA_359_2018	Pre-registration	Antibacterial	Oxytetracycline 10%	Oxytetracycline HCl	100 mg	1705143-01	May /2017	May /2020	8-30°C & Protect from light	Modjo dry port	Holland	USP	Pass	Pass	90%-120%	1.0771	Pass
312	QMS_DQA_360_2018	Pre-registration	Antibacterial	Oxytetracycline 10%	Oxytetracycline HCl	100 mg	1704136-01	Apr. /2017	Apr. /2020	8-30°C & Protect from light	Modjo dry port	Holland	USP	Pass	Pass	90%-120%	0.9745	Pass
313	QMS_DQA_361_2018	Re-registration	Antibacterial	PENSTONG 20/25	Procaine benzyl Penicillin + Dihydrostreptomycin	200000I.U. + 250 mg	180139	Jan. /2018	Jan. /2020	Cool, dry & dark (below 20°C)	Addis Ababa	China	Mfg	Pass	Pass	90%-110%	0.9902	Pass
314	QMS_DQA_362_2018	Consignment check	Antibacterial	ASTRISUL 480	Sulphadiazine + Trimethoprim	400 mg + 80 mg	ALG-574	Jul. /2017	Jun. /2020	Below 30°C & Protect from direct sunlight	Modjo dry port	India	Mfg	Pass	Pass	S 95%-105%	0.9917	Pass
																T 95%-105%	0.9865
315	QMS_DQA_363_2018	Re-registration	Acaricides & Insecticides	Acarmic	Amitraz + Excipients q.s.ad.	12.5 g + 100 ml	EM 170342-1	Mar. /2017	Mar. /2020	Fresh & dry place away from sunlight	Addis Ababa	Uruguay	Mfg	Pass	Pass	90.4%-110.4%	1.0801	Pass
316	QMS_DQA_364_2018	Pre-registration	Antibacterial	Oximic 20%LA	Oxytetracycline (Chloridrate) + Excipients q.s.	200mg + 1ml	JA 170334-2	Mar. /2017	Mar. /2020	Between 5°C and 25°C	Addis Ababa	Uruguay	USP	Pass	Pass	90%-120%	1.0819	Pass
317	QMS_DQA_365_2018	Post market survey	Antiprotozoal	Survidim	Diminazene diaceturate + Vitamin B12 + Vitamin B6 + Excipient (antipyrine) s.q.f.	1.05 g + 1mg + 5mg + 2.36g	339A1	Feb. /2017	Feb. /2020	Below 30°C	Debere Zeit	France	Mfg	Pass	Pass	D 95%-105%	0.9739	Pass
																P 95%-105%	1.0456
318	QMS_DQA_366_2018	Pre-registration	Antibacterial	H-PENSTREPTP 20/20	Procaine penicillin G + Dihydrostreptomycin sulphate	200000 IU + 200 mg	171210N	Dec. 10/2017	Dec. 09/2019	Room Temperature (Not exceeding 30°C) Protect from light	Addis Ababa	China	Mfg	Pass	Pass	85%-115%	1.0022	Pass
319	QMS_DQA_367_2018	Pre-registration	Antibacterial	H-OXYTETRA 10%	Oxytetracycline + Solvents ad	100 mg + 1ml	171214N	Dec. 14/2017	Dec. 13/2019	Room Temperature (Not exceeding 30°C) Protect from light	Addis Ababa	China	USP	Pass	Pass	90%-110%	1.0081	Pass
320	QMS_DQA_368_2018	Pre-registration	Antibacterial	H-OXYTETRA 20%	Oxytetracycline + Solvents ad	200 mg + 1ml	171211N	Dec. 11/2017	Dec. 10/2019	Protect from light	Addis Ababa	China	USP	Pass	Pass	90%-110%	1.0719	Pass
321	QMS_DQA_369_2018	Post market survey	Antiprotozoal	Veriben	Diminazene diaceturate + Vitamin B12 + Vitamin B12a + Excipient (antipyrine)	1.05g + 0.6mg + 2.4mg + 2.36g	338A1	Jan. /2017	Jan. /2019	Below 30°C	Addis Ababa	France	Mfg	Pass	Pass	D 95%-105%	0.9546	Pass
																P 95%-105%	1.045
322	QMS_DQA_370_2018	Pre-registration	Antibacterial	STREPTOPEN 20/20 DS	Procaine benzylpenicillin + Dihydrostreptomycin sulphate	200000 I.U. + 200 mg	1509284	Oct. /2015	Oct. /2018	cool (+8/+15°C) and dark	Addis Ababa	Holland	Mfg	Pass	Pass	90%-110%	0.9818	Pass
323	QMS_DQA_371_2018	Pre-registration	Miscellaneous	Alfaglandin C	Cloprostenol (as cloprostenol sodium)	251 mcg	1712374	Dec. /2017	Dec. /2020	Room temperature (15-25°C) and dark	Addis Ababa	Holland	Mfg	Pass	Pass	90%-110%	0.9765	Pass
324	QMS_DQA_372_2018	Pre-registration	Anthelmintics	ALFAMEC 1%	Ivermectin	10 mg	1510310	Oct. /2015	Oct. /2018	Room temperature (15-25°C) Protect from light	Addis Ababa	Holland	USP	Pass	Pass	95%-105%	0.9858	Pass
325	QMS_DQA_373_2018	Re-registration	Antibacterial	Oxytetracycline 20% LA	Oxyteteracycline	200 mg	1611350	Dec. /2016	Dec. /2019	Room temperature (15-25°C) and dark	Addis Ababa	Holland	USP	Pass	Pass	90%-120%	1.0389	Pass
326	QMS_DQA_374_2018	Re-registration	Antibacterial	Oxytetracycline 10%	Oxyteteracycline	100 mg	1705146-03	Jun. /2017	Jun. /2020	Room temperature (15-25°C) and dark	Addis Ababa	Holland	USP	Pass	Pass	90%-120%	1.0238	Pass
327	QMS_DQA_375_2018	Pre-registration	Anthelmintics	ALBEN 2500	Albendazole	2500 mg	180106	Jan. /2018	Dec. /2021	Cool, dry & dark place below 30°C	Addis Ababa	China	USP	Pass	Pass	90%-110%	0.9632	Pass
328	QMS_DQA_376_2018	Pre-registration	Anthelmintics	MECTIN	Ivermectin	10 mg	171228	Dec. 28/2017	Dec. 27/2020	Below 30°C & Protect from light	Addis Ababa	China	USP	Pass	Pass	95%-105%	1.0032	Pass
329	QMS_DQA_377_2018	Pre-registration	Anthelmintics	MECTIN	Ivermectin	10 mg	171230	Dec. 30/2017	Dec. 29/2020	Below 30°C & Protect from light	Addis Ababa	China	USP	Pass	Pass	95%-105%	0.9669	Pass
330	QMS_DQA_378_2018	Pre-registration	Antibacterial	OXYCARE LA	Oxytetracycline	200 mg	180103	Jan. 03/2018	Jan. 02/2021	Below 30°C & Protect from light	Addis Ababa	China	USP	Pass	Pass	90%-120%	1.1432	Pass
331	QMS_DQA_379_2018	Pre-registration	Antibacterial	OXYCARE LA	Oxytetracycline	200 mg	180105	Jan. 05/2018	Jan. 04/2021	Below 30°C & Protect from light	Addis Ababa	China	USP	Pass	Pass	90%-120%	1.1432	Pass
332	QMS_DQA_380_2018	Pre-registration	Anthelmintics	JD-IVER INJ. 1%	Ivermectin	10 mg	180116	Jan, /2018	Jan. /2021	Below 30°C & Protect from light	Addis Ababa	China	USP	Pass	Pass	95%-105%	1.0346	Pass
333	QMS_DQA_381_2018	Pre-registration	Anthelmintics	JD-IVER INJ. 1%	Ivermectin	10 mg	180115	Jan, /2018	Jan. /2021	Below 30°C & Protect from light	Addis Ababa	China	USP	Pass	Pass	95%-105%	1.0346	Pass
334	QMS_DQA_382_2018	Post market survey	Antiprotozoal	SEQUZENE	Diminazene diaceturate + Phenazone(Antipyrine)	1.05g + 1.31 g	GR/16189/01	Dec. /2016	Oct. /2021	Between 10°C to 25°C	Addis Ababa	India	Mfg	Pass	Pass	D 95%-105%	0.9671	Pass
														Pass		P 95%-105%	1.0412
335	QMS_DQA_383_2018	Post market survey	Anthelmintics	IverNat	Ivermectin	10 mg	170831	Aug. /2017	Aug. /2020	Cool dry place, below 30°C	Sendafa	China	USP	Pass	Pass	95%-105%	0.9976	Pass
336	QMS_DQA_384_2018	Post market survey	Antibacterial	Oxytetracycline LA 20%	Oxytetracycline	200 mg	TR201703	Jun. /2017	Jun. /2020	Cool & dry place	Sendafa	China	USP	Pass	Pass	90%-120%	1.0816	Pass
337	QMS_DQA_385_2018	Post market survey	Anthelmintics	Tetracozash 900	Oxyclozanide + Tetramisole HCl	450 mg + 450 mg	ALT-6633	May /2017	Apr. /2021	Cool dark place at room temprature	Debre Birehane	India	Mfg	Pass	Pass	O 90%-110%	1.0389	Pass
																T 90%-110%	93.91.%
338	QMS_DQA_386_2018	Post market survey	Anthelmintics	Tetracozash 900	Oxyclozanide B.P. (Vet) 450mg & Tetramisole HCL B.P. (Vet) 450mg/bolus	450 mg + 450 mg	ALT-6629	May /2017	Apr. /2021	Cool dark place at room temprature	Debre Birehane	India	Mfg	Pass	Pass	O 90%-110%	1.0267	Pass
																T 90%-110%	1.0066
339	QMS_DQA_387_2018	Post market survey	Antibacterial	Oxytetra 10%	Oxytetracycline hydrocloride	100 mg	160511	May /2016	May /2019	Below 25°C, cool dark place & Protect from light	Sendafa	China	USP	Pass	Pass	90%-120%	0.9196	Pass
340	QMS_DQA_388_2018	Post market survey	Antibacterial	YZ-OXY 20%	Oxytetracycline	200 mg	170301	Mar. /2017	Mar. /2019	Protect from light & cool place	Sendafa	China	USP	Pass	Pass	90%-120%	1.083	Pass
341	QMS_DQA_389_2018	Post market survey	Antibacterial	Oxytetracycline 20% LA	Oxytetracycline	200 mg	170601	Jun. /2017	May /2020	Cool & dry place below30°C	Debre Birehane	China	USP	Pass	Pass	90%-120%	1.083	Pass
342	QMS_DQA_390_2018	Post market survey	Antibacterial	Oxytetracycline 20% LA	Oxytetracycline	200 mg	170602	Jun. /2017	May /2020	Cool & dry place below30°C	Debre Birehane	China	USP	Pass	Pass	90%-120%	0.9445	Pass
343	QMS_DQA_391_2018	Post market survey	Antibacterial	Oxytetracycline 20% LA	Oxytetracycline	200 mg	170603	Jun. /2017	May /2020	Cool & dry place below30°C	Debre Birehane	China	USP	Pass	Pass	90%-120%	0.9754	Pass
344	QMS_DQA_392_2018	Post market survey	Anthelmintics	AVOMECTIN	Ivermectin	10 mg	17007005	Sep. /2017	Sep. /2019	Below 30°C & Protect from light	Debre Birehane	Sudan	USP	Pass	Pass	95%-105%	0.9863	Pass
345	QMS_DQA_393_2018	Post market survey	Anthelmintics	FENACURE 750	Fenbendazole	750 mg	ALT-6701	Jun. /2017	May /2021	Room temperature	Debre Birehane	India	Mfg	Pass	Pass	90%-110%	0.9956	Pass
346	QMS_DQA_394_2018	Post market survey	Anthelmintics	FENACURE 750	Fenbendazole	750 mg	ALT-6689	Jun. /2017	May /2021	Room temperature	Sendafa	India	Mfg	Pass	Pass	90%-110%	0.9931	Pass
347	QMS_DQA_395_2018	Post market survey	Anthelmintics	FENACURE 750	Fenbendazole	750 mg	ALT-6702	Jun. /2017	May /2021	Room temperature	Debre Birehane	India	Mfg	Pass	Pass	90%-110%	1.0541	Pass
348	QMS_DQA_396_2018	Post market survey	Anthelmintics	AVOMECTIN	Ivermectin	10 mg	17007006	Sep. /2017	Sep. /2019	Below 30°C & Protect from light	Debre Birehane	Sudan	USP	Pass	Pass	95%-105%	1.007	Pass
349	QMS_DQA_397_2018	Post market survey	Anthelmintics	AVOMECTIN	Ivermectin	10 mg	17007008	Oct. /2017	Oct. /2019	Below 30°C & Protect from light	Debre Birehane	Sudan	USP	Pass	Pass	95%-105%	0.9781	Pass
350	QMS_DQA_398_2018	Post market survey	Anthelmintics	DUXAM-QK 600 MG BOLUS	Tetramisol HCl	600 mg	7540103	Jan. 03/2017	Jan. 02/2020	Room temperature & Protect from light	Debre Birehane	China	Mfg	Pass	Pass	90%-110%	0.9547	Pass
351	QMS_DQA_399_2018	Post market survey	Anthelmintics	DUXAM-QK 600 MG BOLUS	Tetramisol HCl	600 mg	7540925	Sep. 25/2017	Sep. 24/2020	Room temperature & Protect from light	Debre Birehane	China	Mfg	Pass	Pass	90%-110%	0.9301	Pass
352	QMS_DQA_400_2018	Post market survey	Antibacterial	SG Oxytetracycline LA	Oxytetracycline dihydrate	200 mg	1712110-2	Dec. /2017	Dec. /2020	Dark place below 30°C	Sendafa	China	USP	Pass	Pass	90%-120%	0.9421	Pass
353	QMS_DQA_401_2018	Post market survey	Anthelmintics	ASHITETRA 600	Tetramisol Hydrochloride	600 mg	ALT-6639	May /2017	Apr. /2021	Below 25°C, Protect from direct heat & light	Sendafa	India	Mfg	Pass	Pass	90%-110%	1.0154	Pass
354	QMS_DQA_402_2018	Post market survey	Anthelmintics	AlbenNat 300mg	Albendazole	300 mg	171216	Dec. /2017	Dec. /2020	Below 30°C & Protect from light	Dire Dawa Dry Port	China	USP	Pass	Pass	90%-110%	0.9186	Pass
355	QMS_DQA_404_2018	Pre-registration	Anthelmintics	H-Albendazole 300	Albendazole	300 mg	180302N	Mar. /2018	Mar. /2021	Cool dry place, Below 30°C & Protect from light	Addis Ababa	China	USP	Pass	Pass	90%-110%	0.9841	Pass
356	QMS_DQA_405_2018	Pre-registration	Anthelmintics	-	Tetramisole HCL		20180306	Mar. 06/2018	Mar. 05/2022	Room Temperature	Debre Zeite	Belgium	Mfg	Pass	Pass	90%-110%	0.9717	Pass
357	QMS_DQA_406_2018	Pre-registration	Anthelmintics	-	Oxyclozanide		5660218	Feb. /2018	Jan. /2023	Room Temperature	Debre Zeite	India	Mfg	Pass	Pass	90%-110%	1.0043	Pass
358	QMS_DQA_407_2018	Pre-registration	Antibacterial	-	Tetracycline Hydrochloride		170823-62	Sep. 02/2017	Aug. 25/2019	Room Temperature	Debre Zeite	Belgium	USP	Pass	Pass	90%-110%	1.0026	Pass
359	QMS_DQA_408_2018	Pre-registration	Anthelmintics	-	Albendazole		180121	Jan. 11/2018	Jan. 09/2021	Room Temperature	Debre Zeite	Belgium	USP	Pass	Pass	90%-110%	0.9702	Pass
360	QMS_DQA_409_2018	Pre-registration	Anthelmintics	-	Levamisole HCL		LV18168	Mar. 16/2018	Feb. /2022	Room Temperature	Debre Zeite	Belgium	Mfg	Pass	Pass	90%-110%	0.9693	Pass
361	QMS_DQA_410_2018	Pre-registration	Anthelmintics	-	Albendazole		20180226	Feb. 26/2018	Feb. 25/2022	Room Temperature	Debre Zeite	China	USP	Pass	Pass	90%-110%	0.9674	Pass
362	QMS_DQA_411_2018	Pre-registration	Anthelmintics	-	Levamisole HCL		H180313-1	Mar. 11/2018	Mar. 10/2022	Room Temperature	Debre Zeite	China	Mfg	Pass	Pass	90%-110%	0.9832	Pass
363	QMS_DQA_412_2018	Pre-registration	Anthelmintics	-	Tetramisole HCl		20180310	Mar. 10/2018	Mar. 09/2022	Room Temperature	Debre Zeite	China	Mfg	Pass	Pass	90%-110%	0.9663	Pass
364	QMS_DQA_413_2018	Pre-registration	Anthelmintics	-	Triclabendazole		ASA000408A	Feb. /2018	Jan. /2023	Room Temperature	Debre Zeite	India	Mfg	Pass	Pass	90%-110%	0.9663	Pass
365	QMS_DQA_414_2018	Pre-registration	Antibacterial	SG PENO-STREP 20/25	Procaine benzyl Penicillin 200000I.U. & Dihydrostreptomycin(as sulfate) 250 mg/ml	200000 I.U. + 250 mg	1612148-1	Dec. /2016	Dec. /2019	> 25°C & Protect from light	Addis Ababa	China	Mfg	Pass	Pass	90%-115%	0.9663	Pass
366	QMS_DQA_415_2018	Pre-registration	Anthelmintics	PETAZOLE 2500	Albendazole	2500 mg	D-311017	Oct. /2017	Sep. /2020	Protect from light, store in a cool & dry place	Addis Ababa	India	USP	Pass	Pass	90%-110%	0.976	Pass
367	QMS_DQA_416_2018	Pre-registration	Anthelmintics	PETAZOLE 600	Albendazole	600 mg	D-301017	Oct. /2017	Sep. /2020	Protect from light, store in a cool & dry place	Addis Ababa	India	USP	Pass	Pass	90%-110%	1.0011	Pass
368	QMS_DQA_417_2018	Pre-registration	Anthelmintics	PETAZOLE 300	Albendazole	300 mg	D-380717	Jul. /2017	Jun. /2020	Protect from light, store in a cool & dry place	Addis Ababa	India	USP	Pass	Pass	90%-110%	1.0155	Pass
369	QMS_DQA_418_2018	Re-registration	Antibacterial	YZ-OXY 20%	Oxytetracycline	200 mg	180308	Mar. /2018	Mar. /2020	Protect from light & store in a cool place	Addis Ababa	China	USP	Pass	Pass	90%-120%	0.9349	Pass
370	QMS_DQA_419_2018	Pre-registration	Antibacterial	YZ-AMOXIL	Amoxicillin	150 mg	180301	Mar. /2018	Mar. /2020	Store in a cool & dry place (below 25°C), protect from light	Addis Ababa	China	USP	Pass	Pass	90%-105%	0.9773	Pass
371	QMS_DQA_420_2018	Pre-registration	Antibacterial	YZ-OXY 20% PLUS	Oxytetracycline hydrochloride + Vit. A + Vit. D + Vit. E + Vit. K + Vit. B2 + D-Ca-pantothnate + Nicotinic acid + Methionine + Lysine + Vit. B12 + Excipient q.s.	20g + 500000 I.U. + 380000 I.U. + 150 I.U. + 150 mg + 300 mg + 750 mg + 1500 mg + 3500 mg + 5500 mg + 300 mcg + 100g	170507	May /2017	May /2019	Store in a dry, dark & cool place (Max. 25°C)	Addis Ababa	China	Mfg	Pass	Pass	90%-105%	1.0246	Pass
372	QMS_DQA_421_2018	Pre-registration	Antibacterial	Pro & Strep	Penicillin G procaine + Dihydrostreptomycin sulphate	200000 IU + 200 mg	180320	Mar. /2018	Mar. /2020	5°C - 25°C, Protect from light	Addis Ababa	China	Mfg	Pass	Pass	90%-115%	1.0322	Pass
373	QMS_DQA_422_2018	Post market survey	Anthelmintics	-	Tetramisole HCl	600 mg	B170712	Jul. /2017	Jul. /2020	No information	Methara	-	Mfg	Pass	Pass	85%-115%	0.9421	Pass
374	QMS_DQA_423_2018	Post market survey	Anthelmintics	DUXAM-QK 600 MG BOLUS	Tetramisole HCl	600 mg	B7540106	Jan. 06/2017	Jan. 05/2020	No information	Adama	China	Mfg	Pass	Pass	90%-110%	0.9814	Pass
375	QMS_DQA_424_2018	Post market survey	Anthelmintics	Ashitetra 600	Tetramisole HCl	600 mg	ALT-6643	May /2017	Apr. /2021	Below 30°C, protect from heat & light	Adama	India	Mfg	Pass	Pass	90%-110%	0.9342	Pass
376	QMS_DQA_425_2018	Post market survey	Anthelmintics	Fenacure 750	Fenbendazole	750 mg	ALT-6563	Apr. /2017	Mar. /2021	Room Temperature	Methara	India	Mfg	Pass	Pass	90%-110%	1.0519	Pass
377	QMS_DQA_426_2018	Post market survey	Anthelmintics	Fenacure 750	Fenbendazole	750 mg	ALT-6678	Jun. /2017	May /2021	Room Temperature	Adama	India	Mfg	Pass	Pass	90%-110%	0.9814	Pass
378	QMS_DQA_427_2018	Post market survey	Anthelmintics	Fenacure 750	Fenbendazole	750 mg	ALT-6695	Jun. /2017	May /2021	Room Temperature	Methara	India	Mfg	Pass	Pass	90%-110%	1.0032	Pass
379	QMS_DQA_428_2018	Post market survey	Anthelmintics	Ivermectin 1%	Ivermectin	10 mg	170607	Jun. /2017	May /2020	Below 30°C	Awash-7	China	USP	Pass	Pass	95%-105%	1.0154	Pass
380	QMS_DQA_429_2018	Post market survey	Anthelmintics	H-IVER 1%	Ivermectin	10 mg	171212N	Dec. /2017	Dec. /2019	Below 25°C, protect from light	Methara	China	USP	Pass	Pass	95%-105%	0.997	Pass
381	QMS_DQA_430_2018	Post market survey	Anthelmintics	IverNat	Ivermectin	10 mg	170830	Aug. /2017	Aug. /2020	Below 30°C, protect from light	Methara	China	USP	Pass	Pass	95%-105%	1.0115	Pass
382	QMS_DQA_431_2018	Post market survey	Anthelmintics	1% Ivermectin	Ivermectin	10 mg	161020	Oct. 20/2016	Oct. 19/2019	Room Temperature below 30°C	Awash-7	China	USP	Pass	Pass	95%-105%	1.0092	Pass
383	QMS_DQA_432_2018	Post market survey	Anthelmintics	Ivervic 1 injection	Ivermectin	10 mg	170918	Sep. 18/2017	Sep. 17/2020	Room Temperature	Adama	China	USP	Pass	Pass	95%-105%	1.0374	Pass
384	QMS_DQA_433_2018	Post market survey	Anthelmintics	Ivertong 10	Ivermectin	10 mg	170431	Apr. /2017	Apr. /2020	Below 30°C, protect from light	Adama	China	USP	Pass	Pass	95%-105%	1.0032	Pass
385	QMS_DQA_434_2018	Post market survey	Antibacterial	Oxyvet-10 %	Oxytetracycline HCl	100 mg	140741609	Jun. 24/2016	Jun. 23/2019	Cool & dry place	Methara	Korea	USP	Pass	Pass	90%-120%	0.991	Pass
386	QMS_DQA_435_2018	Post market survey	Antibacterial	Oxytetra 10%	Oxytetracycline	100 mg	160305	Mar. /2016	Mar. /2019	Below 25°C, protect from light	Methara	China	USP	Pass	Pass	90%-120%	1.0433	Pass
387	QMS_DQA_436_2018	Post market survey	Antibacterial	10% Oxytetracycline	Oxytetracycline	100 mg	TR201702	Jun. /2017	Jun. /2019	Cool & dark place	Adama	China	USP	Pass	Pass	90%-120%	0.9918	Pass
388	QMS_DQA_437_2018	Post market survey	Antibacterial	H-Oxytetra 10%	Oxytetracycline HCl	100 mg	171214N	Dec. /2017	Dec. /2019	Protect from light, Cool place	Adama	China	USP	Pass	Pass	90%-120%	1.0434	Pass
389	QMS_DQA_438_2018	Post market survey	Antibacterial	Oxy vic 10% injection	Oxytetracycline	100 mg	170720	Jul. 20/2017	Jul. 19/2020	Cool, dry & dark place	Awash-7	China	USP	Pass	Pass	90%-120%	0.994	Pass
390	QMS_DQA_439_2018	Post market survey	Antibacterial	SG Oxytetracycline LA	Oxytetracycline	200 mg	1712110-1	Dec. /2017	Dec. /2020	Dark place, Below 30°C	Awash-7	China	USP	Pass	Pass	90%-120%	0.976	Pass
391	QMS_DQA_440_2018	Post market survey	Antibacterial	Oxyvic 20 injection	Oxytetracycline	200 mg	170910	Sep. 10/2017	Sep. 09/2020	Cool, dry & dark place	Adama	China	USP	Pass	Pass	90%-120%	0.9849	Pass
392	QMS_DQA_441_2018	Post market survey	Antibacterial	OxyNat LA	Oxytetracycline	200 mg	170708	Jul. /2017	Jul. /2020	Cool, dry place below 30°C & protect from light	Awash-7	China	USP	Pass	Pass	90%-120%	0.938	Pass
393	QMS_DQA_442_2018	Post market survey	Antibacterial	Limoxin-200 LA	Oxytetracycline	200 mg	358262	Jul. /2017	Jul. /2020	Dark at room temprature (15-25°C)	Adama	Holland	USP	Pass	Pass	90%-120%	1.0999	Pass
394	QMS_DQA_443_2018	Post market survey	Antibacterial	SG Oxytetracycline LA	Oxytetracycline	200 mg	1712110-3	Dec. /2017	Dec. /2020	Dark place, Below 30°C	Adama	China	USP	Pass	Pass	90%-120%	1.0693	Pass
395	QMS_DQA_444_2018	Post market survey	Antiprotozoal	Veriben	Diminazene diaceturate + Antipyrine	10.5 g + 23.6 g	830A1	Mar. /2015	Mar. /2019	Below 30°C	No information	France	Mfg	Pass	Pass	D 90%-110%	0.9471	Pass
																A 90%-110%	0.9311
396	QMS_DQA_445_2018	Post market survey	Antiprotozoal	Veridium	Isometamidium chloride hydrochloride	1 g	245A1	Jan. /2015	Jan. /2020	Below 30°C	Addis Ababa	France	Mfg	Pass	Pass	90%-110%	0.998	Pass
397	QMS_DQA_446_2018	Post market survey	Antiprotozoal	SEQUZENE	Diminazene diaceturate + Phenazone (Antipyrine)	1.05g + 1.31 g	GR/17021/01	Feb. /2017	Sep. /2021	Between 10°C to 25°C	Shire endaslase	India	Mfg	Pass	Pass	D 90%-110%	0.9457	Pass
																A 90%-110%	0.9829
398	QMS_DQA_447_2018	Post market survey	Antiprotozoal	SEQUZENE	Diminazene diaceturate + Phenazone (Antipyrine)	1.05g + 1.31 g	GR/15014/01	Sep. /2017	Apr. /2020	Between 10°C to 25°C	Shire endaslase	India	Mfg	Pass	Pass	D 90%-110%	0.9521	Pass
																A 90%-110%	0.9761
399	QMS_DQA_448_2018	Post market survey	Antiprotozoal	Bovidium	Homidium chloride	250 mg	20311	Jul. /2013	Jun. /2018	Below 25°C	Shire endaslase	Belgium	Mfg	Pass	Pass	90%-110%	0.9609	Pass
400	QMS_DQA_449_2018	Pre-registration	Anthelmintics	Iverfen-1%	Ivermectin	10 mg	171130	Nov. 30/2017	Nov. 29/2020	Store in cool & dry place below 25° C and Protect From Light	Addis Ababa	China	USP	Pass	Pass	95%-105%	0.9922	Pass
401	QMS_DQA_450_2018	Pre-registration	Anthelmintics	Iverfen-1%	Ivermectin	10 mg	171129	Nov. 29/2017	Nov. 28/2020	Store in cool & dry place below 25° C and Protect From Light	Addis Ababa	China	USP	Pass	Pass	95%-105%	1.0219	Pass
402	QMS_DQA_451_2018	Pre-registration	Antibacterial	JD-OXY 20% INJ. LA	Oxytetracycline	200 mg	180305	Mar. /2018	Mar. /2021	Below 30°C, protect from light	Addis Ababa	China	USP	Pass	Pass	90%-120%	1.0004	Pass
403	QMS_DQA_452_2018	Pre-registration	Anthelmintics	NILZAN	Levamisole HCl + Oxyclozanide	1g + 1.4 g	NBJS003	Apr. /2018	Apr. /2022	Room temprature & Protect from light	Addis Ababa	Kenya	Mfg	Pass	Pass	L 92.5%-107.5%	1.0256	Pass
																O 95%-105%	0.9899
404	QMS_DQA_453_2018	Pre-registration	Antibacterial	YZ-SULTRIME	Sulphadiazine sodium 20% + Trimethoprim 4%	200 mg + 40 mg	180313	Mar. /2018	Mar. /2021	below 25 °C	Addis Ababa	China	USP	Pass	Pass	S 90%-110%	0.9415	Pass
																T 90%-110%	0.9464
405	QMS_DQA_454_2018	Re-registration	Acaricides & Insecticides	Smash 20% SC	Deltamethrin	200 g	ADSC17I048	Mar.20/2018	Mar. 19/2020	Ambient	Addis Ababa	India	Mfg	Fail	Pass	17.0%-23.0%	0.0522	Fail
406	QMS_DQA_455_2018	Re-registration	Acaricides & Insecticides	Smash 1% POUR ON	Deltamethrin	10.0 g	TPD010C18	Mar. 26/2018	Mar. 25/2020	Ambient	Addis Ababa	India	Mfg	Fail	Pass	0.85%-1.15%	0.0109	Fail
407	QMS_DQA_456_2018	Re-registration	Acaricides & Insecticides	Smash 5% SC	Deltamethrin	50 g	ADSC17T044	Dec. 09/2017	Dec. 08/2019	Ambient	Addis Ababa	India	Mfg	Fail	Pass	4.5%-5.5%	0.177	Fail
408	QMS_DQA_457_2018	Re-registration	Acaricides & Insecticides	Pali 1% SC	Deltamethrin	10 g	370D2018	Apr. 05/2018	Apr. 04/2020	Ambient	Addis Ababa	India	Mfg	Fail	Pass	0.9%-1.1%	0.0108	Pass
409	QMS_DQA_458_2018	Pre-registration	Miscellaneous	Calcidex Forte	Calcium borogluconate + magnesium borogluconate + dextrose + elemental phosphorus + potassium chloride + caffeine + excipients	27 g + 7 g + 30 g + 0.5 g + 0.2 g + 0.5 + 100 ml	1020138	Feb. /2018	Feb. /2020	Protect from light & 15°C to 30°C	Addis Ababa	Peru	Mfg	Pass	Pass	Ca 24.74-27.34g/100ml	27.022g/100ml	Pass
																C 90%-110%	0.9703
410	QMS_DQA_459_2018	Pre-registration	Miscellaneous	Lutaprost 250	Cloprostenol sodium + excipients	0.263 mg	1112887	Dec. /2017	Dec. /2019	Protect from light & 15°C to 30°C	Addis Ababa	Peru	Mfg	Pass	Pass	90%-110%	0.9476	Pass
411	QMS_DQA_460_2018	Consignment check	Anthelmintics	DEUXAMINE	Di-teteramisole HCl	600 mg	1816	Mar. /2018	Mar. /2023	Below 25°c	Modjo	Greece	Mfg	Pass	Pass	90%-110%	0.9325	Pass
412	QMS_DQA_461_2018	Consignment check	Anthelmintics	DEUXAMINE	Di-teteramisole HCl	600 mg	1831	Mar. /2018	Mar. /2023	Below 25°c	Modjo	Greece	Mfg	Pass	Pass	90%-110%	0.9536	Pass
413	QMS_DQA_462_2018	Consignment check	Anthelmintics	DEUXAMINE	Di-teteramisole HCl	600 mg	1846	Mar. /2018	Mar. /2023	Below 25°c	Modjo	Greece	Mfg	Pass	Pass	90%-110%	0.9741	Pass
414	QMS_DQA_463_2018	Consignment check	Anthelmintics	DEUXAMINE	Di-teteramisole HCl	600 mg	1860	Mar. /2018	Mar. /2023	Below 25°c	Modjo	Greece	Mfg	Pass	Pass	90%-110%	0.9501	Pass
415	QMS_DQA_464_2018	Consignment check	Anthelmintics	DEUXAMINE	Di-teteramisole HCl	600 mg	1876	Apr. /2018	Apr. /2023	Below 25°c	Modjo	Greece	Mfg	Pass	Pass	90%-110%	0.9371	Pass
416	QMS_DQA_465_2018	Consignment check	Anthelmintics	DEUXAMINE	Di-teteramisole HCl	600 mg	1891	Apr. /2018	Apr. /2023	Below 25°c	Modjo	Greece	Mfg	Pass	Pass	90%-110%	0.9696	Pass
417	QMS_DQA_466_2018	Consignment check	Anthelmintics	DEUXAMINE	Di-teteramisole HCl	600 mg	18101	Apr. /2018	Apr. /2023	Below 25°c	Modjo	Greece	Mfg	Pass	Pass	90%-110%	0.9971	Pass
418	QMS_DQA_467_2018	Consignment check	Anthelmintics	DEUXAMINE	Di-teteramisole HCl	600 mg	18106	Apr. /2018	Apr. /2023	Below 25°c	Modjo	Greece	Mfg	Pass	Pass	90%-110%	0.938	Pass
419	QMS_DQA_468_2018	Pre-registration	Acaricides & Insecticides	Aticks	Amitraz	125 mg	AMEC18T014	Apr. 19/2018	Apr. 18/2020	Room temprature	Addis Ababa	India	Mfg	Pass	Pass	90.4%-110.4%	0.6611	Fail
420	QMS_DQA_470_2018	Pre-registration	Anthelmintics	Intermectin Super	Ivermectin + Clorsulon	10 mg + 100 mg	358813	Mar. /2018	Mar. /2021	Room temprature (15-25°C)	Addis Ababa	Holland	USP	Pass	Pass	I 95%-105%	0.9783	Pass
																C 90%-110%	0.973
421	QMS_DQA_471_2018	Pre-registration	Anthelmintics	Intermectin Super Ivermectin 1%	Ivermectin	10 mg	358443	Oct. /2017	Oct. /2020	Room temprature (15-25°C)	Addis Ababa	Holland	USP	Pass	Pass	95%-105%	0.9635	Pass
422	QMS_DQA_472_2018	Pre-registration	Antibacterial	Macrolan-200	Tylosin base	200 mg	180411-1	Apr. /2018	Apr. /2020	Room temprature (15-25°C)	Addis Ababa	Holland	Mfg	Pass	Pass	90%-110%	1.0892	Pass
423	QMS_DQA_473_2018	Pre-registration	Antibacterial	Limoxin-100	Oxytetracycline	100 mg	358758	Feb. /2018	Feb. /2021	Room temprature (15-25°C)	Addis Ababa	Holland	Mfg	Pass	Pass	90%-110%	0.9774	Pass
424	QMS_DQA_474_2018	Pre-registration	Anthelmintics	TETRACLOZAV 3400 mg	Oxyclozanide + tetramisole	1400 mg + 2000 mg	17111901	Nov. 19/2017	Oct. /2021	keep it in sealed container, at room temperature 30°c+-2°c with realative humidity of 65%+-5%.	Addis Ababa	China	Mfg	Pass	Pass	O 90%-110%	0.9372	Pass
																T 90%-110%	1.0493
425	QMS_DQA_475_2018	Pre-registration	Anthelmintics	TETRACLOZAV 900 mg	Oxyclozanide + tetramisole	450 mg + 450 mg	17111801	Nov. 18/2017	Oct. /2021	keep it in sealed container, at room temperature 30°c+-2°c with realative humidity of 65%+-5%.	Addis Ababa	China	Mfg	Pass	Pass	O 90%-110%	1.0004	Pass
																T 90%-110%	0.9626
426	QMS_DQA_476_2018	Pre-registration	Anthelmintics	TETRACLOZAV 450 mg	Oxyclozanide + Tetramisole	300 mg + 150 mg	17111601	Nov. 16/2017	Oct. /2021	keep it in sealed container, at room temperature 30°c+-2°c with realative humidity of 65%+-5%.	Addis Ababa	China	Mfg	Pass	Pass	O 90%-110%	1.0725	Pass
																T 90%-110%	0.9473
427	QMS_DQA_477_2018	Pre-registration	Anthelmintics	CENTRE-IVERMEC	Ivermectin	10 mg	1804281	Apr.28/2018	Apr. 27/2021	Tightly sealed, store below 25°c and avoid light	Addis Ababa	China	USP	Pass	Pass	95%-105%	0.9959	Pass
428	QMS_DQA_478_2018	Pre-registration	Anthelmintics	FT-IVERMECTIN 1%	Ivermectin	10 mg	20180301	Mar. 10/2018	Mar. 09/2021	store tightly closed, in dark place below 30°c	Addis Ababa	China	USP	Pass	Pass	95%-105%	1.0346	Pass
429	QMS_DQA_479_2018	Pre-registration	Anthelmintics	FT-IVERMECTIN 1%	Ivermectin	10 mg	20180301	Mar. 10/2018	Mar. 09/2021	store tightly closed, in dark place below 30°c	Addis Ababa	China	USP	Pass	Pass	95%-105%	1.0099	Pass
430	QMS_DQA_480_2018	Pre-registration	Anthelmintics	FT-ALBENDAZOLE 300MG	Albendazole	300 mg	20180301	Mar. 10/2018	Mar. 09/2021	store in cool & dry place and protect from light	Addis Ababa	China	USP	Pass	Pass	90%-110%	0.9512	Pass
431	QMS_DQA_481_2018	Pre-registration	Anthelmintics	-	Albendazole		LASA/L1/209/05/18	May /2018	Apr. /2023	Room Temperature	Debre Zeite	India	USP	Pass	Pass	90%-110%	1.0137	Pass
432	QMS_DQA_482_2018	Pre-registration	Anthelmintics	-	Oxyclozanide		ASC/OXY/007/18-19	May /2018	Apr. /2023	Room Temperature	Debre Zeite	India	Mfg	Pass	Pass	90%-110%	0.9978	Pass
433	QMS_DQA_483_2018	Pre-registration	Antibacterial	15% Amoxycillin injection	Amoxicillin	150 mg	18012501	Jan. 25/2018	Dec. /2020	Below 30°C	Addis Ababa	China	USP	Pass	Pass	90%-120%	1.0049	Pass
434	QMS_DQA_484_2018	Post market survey	Anthelmintics	ASHIALBEN 2500mg	Albendazole	2500 mg	ALT--6665	Jun. /2017	May /2021	Room Temperature	Addis Ababa	India	USP	Pass	Pass	90%-110%	0.9312	Pass
435	QMS_DQA_485_2018	Post market survey	Anthelmintics	Albfen-2500 mg	Albendazole	2500 mg	18223	Feb. 23/2018	Feb. 22/2021	Below 30°C in cool & dry place	Addis Ababa	China	USP	Pass	Pass	90%-110%	0.9604	Pass
436	QMS_DQA_486_2018	Post market survey	Anthelmintics	ALBENDA-QK 300MG BOLUS	Albendazole	300 mg	B5731013	Oct. 13/2017	Oct. 12/2020	store in cool & dry place	Addis Ababa	China	USP	Pass	Pass	90%-110%	0.9301	Pass
437	QMS_DQA_487_2018	Post market survey	Anthelmintics	ALBENDA-QK 300MG BOLUS	Albendazole	300 mg	B5830413	Apr. 13/2018	Apr. 12/2021	store in cool & dry place	Addis Ababa	China	USP	Pass	Pass	90%-110%	0.9684	Pass
438	QMS_DQA_488_2018	Pre-registration	Anthelmintics	H-Tetra 600mg	Tetramisole Hydrochloride	600 mg	180404N	Apr. /2018	Apr./2021	store in cool dry place, below 30°c & protect from light	Addis Ababa	China	Mfg	Pass	Pass	90%-110%	1.0034	Pass
439	QMS_DQA_489_2018	Pre-registration	Anthelmintics	JD-ALBEN 300	Albendazole	300 mg	180412	Apr. /2018	Apr. /2022	Room Temperature	Addis Ababa	China	USP	Pass	Pass	90%-110%	96.51.%	Pass
440	QMS_DQA_491_2018	Pre-registration	Antibacterial	Oxy Viocid 3.58%(w/w)	Oxytetracycline HCl	5 g	12310	Feb. 26/2018	Feb. 25/2021	store in cool dry place, below 30°c away from sunlight & heat source	Addis Ababa	Turkey	Mfg	Pass	Pass	95%-105%	0.9898	Pass
441	QMS_DQA_492_2018	Consignment check	Anthelmintics	DEUXAMINE	Di-teteramisole HCl	600 mg	18129	May /2018	May /2023	Below 25°c	Modjo	Greece	Mfg	Pass	Pass	90%-110%	0.96	Pass
442	QMS_DQA_493_2018	Consignment check	Anthelmintics	DEUXAMINE	Di-teteramisole HCl	600 mg	18218	Jul. /2018	Jul. /2023	Below 25°c	Modjo	Greece	Mfg	Pass	Pass	90%-110%	0.9719	Pass
443	QMS_DQA_494_2018	Consignment check	Anthelmintics	DEUXAMINE	Di-teteramisole HCl	600 mg	18175	Jun. /2018	Jun. /2023	Below 25°c	Modjo	Greece	Mfg	Pass	Pass	90%-110%	0.9459	Pass
444	QMS_DQA_495_2018	Consignment check	Anthelmintics	DEUXAMINE	Di-teteramisole HCl	600 mg	18195	Jun. /2018	Jun. /2023	Below 25°c	Modjo	Greece	Mfg	Pass	Pass	90%-110%	0.9631	Pass
445	QMS_DQA_496_2018	Consignment check	Anthelmintics	DEUXAMINE	Di-teteramisole HCl	600 mg	18151	May /2018	May /2023	Below 25°c	Modjo	Greece	Mfg	Pass	Pass	90%-110%	0.9555	Pass
446	QMS_DQA_497_2018	Pre-registration	Anthelmintics	FENBEN 750	Fenbendazole	750 mg	180702	Jul. /2018	Jun. /2022	Below 25°c	Addis Ababa	China	Mfg	Pass	Pass	90%-110%	0.9746	Pass
447	QMS_DQA_498_2018	Pre-registration	Anthelmintics	FT-ALBENDAZOLE 2500MG	Albendazole	2500 mg	20180901	Sep. 02/2018	Sep. 02/2021	store in cool dry place,protect from from light	Addis Ababa	China	USP	Pass	Pass	90%-110%	0.9667	Pass
448	QMS_DQA_499_2018	Re-registration	Miscellaneous	DTCARE Sterile latex surgical gloves powdered	NA	NA	A 001	Feb. /2018	Jan. /2021	15°C - 30°C	Addis Ababa	India	USP	Pass	NA	No growth of microorganism	Growth of microorganism	Fail
449	QMS_DQA_500_2018	Pre-registration	Antibacterial	FT-Oxytetracycline 20% Injection	Oxytetracycline	200 mg	20180901	Sep. 28/2018	Sep. 27/2020	Avoid light & in cold dark dry place	Addis Ababa	China	USP	Pass	Pass	90%-120%	1.0101	Pass
450	QMS_DQA_501_2018	Pre-registration	Miscellaneous	DTCARE latex surgical gloves	NA	NA	SE 10/2018	Oct. /2018	Sep. 2023	store in cool dry place,protect from from light	Addis Ababa	India	USP	Pass	NA	No growth of microorganism	No growth of microorganism	Pass
451	QMS_DQA_502_2018	Post market survey	Antibacterial	Oxytetracycline Injection 10%	Oxytetracycline	100 mg	20180702	Jul. 10/2018	Jul. 09/2021	Below 25°C, at dark & dry place	Addis Ababa	China	Mfg	Pass	Pass	90%-120%	1.0108	Pass
452	QMS_DQA_503_2018	Post market survey	Anthelmintics	PALBEN 2500	Albendazole	2500 mg	20180808	Aug. /2018	Aug. /2021	Cool & dry place	Addis Ababa	China	USP	Pass	Pass	90%-110%	0.9472	Pass
453	QMS_DQA_504_2018	Post market survey	Antibacterial	KOXY 200	Oxytetracycline	200 mg	180706	Jul. /2018	Jul. /2021	Below 30°C protect from light	Buee	China	Mfg	Pass	Pass	90%-120%	0.9927	Pass
454	QMS_DQA_505_2018	Pre-registration	Antibacterial	OXYVET-LA Inj.	Oxytetracycline	200 mg	140841706	Aug. 28/2017	Aug. 27/2019	Dry & dark place, 1-30°C	Addis Ababa	China	Mfg	Pass	Pass	90%-125%	1.0941	Pass
455	QMS_DQA_506_2018	Pre-registration	Antibacterial	OXYVET-LA Inj.	Oxytetracycline	200 mg	140841705	Jun. 15/2017	Jun. 14/2019	Dry & dark place, 1-30°C	Addis Ababa	China	Mfg	Pass	Pass	90%-125%	1.13	Pass
456	QMS_DQA_507_2018	Re-registration	Anthelmintics	TECMECTIN	Ivermectin	10 mg	180316	Mar. /2018	Mar. /2020	Below 25°C protect from light	Addis Ababa	China	USP	Pass	Pass	95%-105%	0.9781	Pass
457	QMS_DQA_508_2018	Pre-registration	Antibacterial	Limoxin ws	Oxytetracycline hydrochloride	1000 mg	259118	Jul. /2018	Jul. /2021	Dark below 30°C. Do not freeze	Addis Ababa	Holland	Mfg	Pass	Pass	90%-120%	0.9503	Pass
458	QMS_DQA_509_2018	Pre-registration	Anthelmintics	Albenol-100 Oral	Albendazole	100 mg	359152	Sep. /2018	Sep. /2021	Dark below 30°C. Do not freeze	Addis Ababa	Holland	USP	Pass	Pass	90%-110%	0.9552	Pass
459	QMS_DQA_510_2018	Pre-registration	Antibacterial	Oxyfen-20%	Oxytetracycline	200 mg	181003	Oct. 03/2018	Oct. 02/2020	Store in cool dry place below 25°C away from sunlight	Addis Ababa	China	Mfg	Pass	Pass	90%-110%	1.0095	Pass
460	QMS_DQA_511_2018	Pre-registration	Antibacterial	Oxyfen-10%	Oxytetracycline	100 mg	180930	Sep. 30/2018	Sep. 29/2020	Store in cool dry place below 25°C away from sunlight	Addis Ababa	China	Mfg	Pass	Pass	90%-110%	1.0133	Pass
461	QMS_DQA_512_2018	Post market survey	Antibacterial	SPECTROPAN-10	Oxytetracycline	100 mg	181027	Oct. /2018	Oct. /2021	At temp. not exceeding 30°C	Bahir Dar	Egypt	Mfg	Pass	Pass	90%-120%	1.0131	Pass
462	QMS_DQA_513_2018	Post market survey	Antibacterial	OXYTONG 10	Oxytetracycline	100 mg	18072803	Jul. /2018	Jul. /2021	Store in cool dry place below 30°C away from direct sunlight	Bahir Dar	China	Mfg	Pass	Pass	90%-120%	0.9349	Pass
463	QMS_DQA_514_2018	Post market survey	Antibacterial	KOXY 100	Oxytetracycline	100 mg	180705	Jul. /2018	Jul. /2021	Below 30°C protect from light	Bahir Dar	China	Mfg	Pass	Pass	90%-120%	1.0362	Pass
464	QMS_DQA_515_2018	Post market survey	Antibacterial	NEWOXY 10%	Oxytetracycline	100 mg	180621	Jun. 21/2018	Jun. 20/2020	Room temprature between 15°C & 25°C) in the dark	Bahir Dar	China	Mfg	Pass	Pass	90%-120%	1.1069	Pass
465	QMS_DQA_516_2018	Post market survey	Antibacterial	NEWOXY 20% LA	Oxytetracycline	200 mg	180622	Jun. 22/2018	Jun. 21/2020	Room temprature between 15°C & 25°C) in the dark	Bahir Dar	China	Mfg	Pass	Pass	90%-120%	1.0752	Pass
466	QMS_DQA_517_2018	Post market survey	Antibacterial	OxyNat LA	Oxytetracycline	200 mg	180811	Aug. /2018	Aug. /2021	Cool dry place, below 30°C & protect from light	Addis Ababa	China	Mfg	Pass	Pass	90%-120%	1.0152	Pass
467	QMS_DQA_518_2018	Post market survey	Anthelmintics	Tetrafen 600mg Bolus	Tetramisole HCl	600 mg	18521	May 21/2018	May 20/2021	No information	Addis Ababa	China	Mfg	Pass	Pass	90%-110%	0.9539	Pass
468	QMS_DQA_519_2018	Post market survey	Anthelmintics	TETRAMISOLE HCL BOLUS 600mg	Tetramisole HCl	600 mg	ALT-7132	May /2018	Apr. /2022	Store in well closed container below 25°C protect from direct heat & light	Addis Ababa	India	Mfg	Pass	Pass	90%-110%	0.9028	Pass
469	QMS_DQA_520_2018	Post market survey	Anthelmintics	TETSOLE 600	Tetramisole HCl	600 mg	HE 320	May /2018	Apr. /2022	No information	Addis Ababa	Ethiopia	Mfg	Pass	Pass	90%-110%	0.9162	Pass
470	QMS_DQA_521_2018	Post market survey	Anthelmintics	KMECTIN 1%	Ivermectin	10 mg	180704	Jul. /2018	Jul. /2021	Below 30°C, keep in dry place	Bahir Dar	China	USP	Pass	Pass	95%-105%	0.9162	Pass
471	QMS_DQA_522_2018	Post market survey	Anthelmintics	TECMECTIN	Ivermectin	10 mg	180722	Jul. /2018	Jul. /2020	Below 25°C & protect from light	Gonder	China	USP	Pass	Pass	95%-105%	0.9706	Pass
472	QMS_DQA_523_2018	Post market survey	Anthelmintics	BULIVER	Ivermectin	10 mg	180610	Jun. /2018	Jun. /2020	Dry & dark place below 25°C	Addis Ababa	China	USP	Pass	Pass	95%-105%	0.9787	Pass
473	QMS_DQA_524_2018	Post market survey	Anthelmintics	SGIVERMECTIN	Ivermectin	10 mg	1804037-2	Apr. /2018	Apr. /2021	Dark place below 30°C	Bahir Dar	China	USP	Pass	Pass	95%-105%	0.9719	Pass
474	QMS_DQA_525_2018	Post market survey	Antibacterial	YZ.OXY 20%	Oxytetracycline	200 mg	180702	Jul. /2018	Jul. /2020	Protect from light, stor tightly sealed & in a cool dry place	Bahir Dar	China	Mfg	Pass	Pass	90%-120%	1.05	Pass
475	QMS_DQA_526_2018	Post market survey	Anthelmintics	ALBENDA-QK 300MG BOLUS	Albendazole	300 mg	B5830408	Apr. 08/2018	Apr. 07/2021	Cool, dry dark place	Bahir Dar	China	USP	Pass	Pass	90%-110%	0.9788	Pass
476	QMS_DQA_527_2018	Post market survey	Anthelmintics	ALBENTONG 2500	Albendazole	2500 mg	170625	Jun. /2018	Jun. /2021	Cool, dry dark place below 30°C	Bahir Dar	China	USP	Pass	Pass	90%-110%	0.9249	Pass
477	QMS_DQA_528_2018	Post market survey	Anthelmintics	H-Albendazole 300	Albendazole	300 mg	180611N	Jun. /2018	Jun. /2021	Cool dry place, below 30°C & protect from light	Bahir Dar	China	USP	Pass	Pass	90%-110%	0.9822	Pass
478	QMS_DQA_529_2018	Post market survey	Anthelmintics	Albendazole 300mg	Albendazole	300 mg	18031501	Mar. 15/2018	Mar. /2022	Room temprature in an airtight container	Bahir Dar	China	USP	Pass	Pass	90%-110%	0.9313	Pass
479	QMS_DQA_530_2018	Post market survey	Anthelmintics	PALBEN 300	Albendazole	300 mg	B180809	Aug. /2018	Aug. /2021	Cool, dry dark place	Retailer Warehouse	China	USP	Pass	Pass	90%-110%	0.9634	Pass
480	QMS_DQA_531_2018	Post market survey	Anthelmintics	ALBENDA-QK 2500MG BOLUS	Albendazole	2500 mg	B8550415	Apr. 15/2018	Apr. 14/2021	Cool, dry dark place	Addis Ababa	China	USP	Pass	Pass	90%-110%	0.9004	Pass
481	QMS_DQA_532_2018	Post market survey	Anthelmintics	FENACURE 750	Fenbendazole	750 mg	ALT-6833	Oct. /2017	Sep. /2021	Store in well closed container at room temprature	Addis Ababa	India	Mfg	Pass	Pass	90%-110%	0.9647	Pass
482	QMS_DQA_533_2018	Post market survey	Antiprotozoal	ASAMPRO 20%	Amprolium	200 mg	ALG-596	Feb. /2018	Jan. /2021	Below 30°C Protect from direct sunlight	Addis Ababa	India	USP	Pass	Pass	95%-105%	1.0257	Pass
483	QMS_DQA_534_2018	Post market survey	Antiprotozoal	Diminal	Diminazene diaceturate + Phenazone	445 mg + 555 mg	175111706	Sep. 29/2017	Sep. 29/2019	Cool & dry place	Addis Ababa	Korea	Mfg	Pass	Pass	D 95%-105%	0.915	Fail
																P 95%-105%	1.1174
484	QMS_DQA_535_2018	Post market survey	Antiprotozoal	DIMINASHISH	Diminazene diaceturate + Phenazone	1.05 g + 1.31 g	ALS-523	Apr. /2018	Mar. /2021	Below 30°C dry place, Protect from direct sunlight	Addis Ababa	India	Mfg	Pass	Pass	D 95%-105%	0.9188	Fail
																P 95%-105%	1.0873
485	QMS_DQA_536_2018	Post market survey	Antiprotozoal	DIMAZNC	Diminazene diaceturate 1.05g & Phenazone 1.31g	1.05 g + 1.31 g	180125	Jan. 25/2018	Jan. 24/2021	Room temprature(between 15-25°C) & in the dark	Bahir Dar	China	Mfg	Pass	Pass	D 95%-105%	0.8226	Fail
																P 95%-105%	1.0926
486	QMS_DQA_537_2018	Post market survey	Antiprotozoal	TRYPA	Isometamidium chloride	125 mg	171101	Nov. /2017	Nov. /2022	Between 15-25°C	Bahir Dar	Jordan	Mfg	Pass	Pass	90%-110%	0.9489	Pass
487	QMS_DQA_538_2018	Post market survey	Antiprotozoal	veridium 125mg	Isometamidium chloride hydrochloride	125 mg	244A1	Nov. /2014	Nov. /2019	Below 30°C	Bahir Dar	France	Mfg	Pass	Pass	90%-110%	1.0887	Pass
488	QMS_DQA_539_2018	Post market survey	Antibacterial	Pro & Strep	Penicillin G procaine + Dihydrostreptomycin(as sulphate)	200000 IU + 200 mg	180610	Jun. /2018	Jun. /2020	At 5-25°C, protect from light	Addis Ababa	China	Mfg	Pass	Pass	90%-110%	0.9513	Pass
489	QMS_DQA_540_2018	Post market survey	Antibacterial	PEN-STREP 20/20	Penicillin G Procaine + Dihydrostreptomycin sulfate	200000 IU + 200 mg	18PS0914	Sep. 14/2018	Sep. 13/2020	Cool & dry place, protect from light	Bahir Dar	China	Mfg	Pass	Pass	90%-110%	0.8028	Fail
490	QMS_DQA_541_2018	Post market survey	Antibacterial	H-PENSTREPTO 20/20	Procaine Penicillin G + Dihydrostreptomycin sulphate	200000 IU + 200 mg	180815N	Aug. /2018	Aug. /2020	Room temprature(not exceeding 30°C) Protect from light	Bahir Dar	China	Mfg	Pass	Pass	90%-110%	0.9227	Pass
491	QMS_DQA_542_2018	Post market survey	Anthelmintics	H-IVER 1%	Ivermectin	10 mg	180512N	May /2018	Apr. /2020	Below 25°C dry place & protect from light	Bahir Dar	China	USP	Pass	Pass	95%-105%	0.9827	Pass
492	QMS_DQA_543_2018	Post market survey	Anthelmintics	H-IVER 1%	Ivermectin	10 mg	180513N	May /2018	Apr. /2020	Below 25°C dry place & protect from light	Bahir Dar	China	USP	Pass	Pass	95%-105%	0.9822	Pass
493	QMS_DQA_544_2018	Post market survey	Antibacterial	H-OXYTETRA 10%	Oxytetracycline	100 mg	180702N	Jul. /2018	Jul. /2020	Protect from light, store tightly sealed & in a cool place	Bahir Dar	China	Mfg	Pass	Pass	90%-120%	1.0223	Pass
494	QMS_DQA_545_2018	Post market survey	Antibacterial	H-OXYTETRA 10%	Oxytetracycline	100 mg	180701N	Jul. /2018	Jul. /2020	Protect from light, store tightly sealed & in a cool place	Bahir Dar	China	Mfg	Pass	Pass	90%-120%	0.9376	Pass
495	QMS_DQA_546_2018	Post market survey	Antibacterial	H-OXYTETRA 20 L.A.	Oxytetracycline	200 mg	180703N	Jul. /2018	Jul. /2020	Room temprature(not exceeding 30°C) Protect from light	Bahir Dar	China	Mfg	Pass	Pass	90%-120%	0.9959	Pass
496	QMS_DQA_547_2018	Pre-registration	Anthelmintics	ALBENTONG SUS 2.5	Albendazole	25 mg	180447	Apr. /2018	Apr. /2021	Cool dry place, below 30°C & protect from light	Addis Ababa	China	USP	Pass	Pass	90%-110%	0.9064	Pass
497	QMS_DQA_548_2018	Pre-registration	Anthelmintics	ALBENTONG SUS 10	Albendazole	100 mg	180448	Apr. /2018	Apr. /2021	Cool dry place, below 30°C & protect from light	Addis Ababa	China	USP	Pass	Pass	90%-110%	0.9986	Pass
498	QMS_DQA_549_2018	Pre-registration	Antibacterial	AMOTONG 15	Amoxicillin trihydrate	150 mg	180451	Apr. /2018	Apr. /2020	Cool dry place, below 30°C & protect from light	Addis Ababa	China	USP	Pass	Pass	90%-105%	0.9473	Pass
499	QMS_DQA_550_2018	Pre-registration	Anthelmintics	AlbenNat 2500mg	Albendazole	2500 mg	181908	Sep. /2018	Sep. /2021	Cool dry place, below 25°C	Addis Ababa	China	USP	Pass	Pass	90%-110%	0.9281	Pass
500	QMS_DQA_551_2018	Pre-registration	Anthelmintics	AlbenNat 600mg	Albendazole	600 mg	181909	Sep. /2018	Sep. /2021	Cool dry place, below 25°C	Addis Ababa	China	USP	Pass	Pass	90%-110%	0.8948	Fail
501	QMS_DQA_552_2018	Pre-registration	Anthelmintics	YZ-ALBENDAZOLE 2500	Albendazole	2500 mg	170601	Jun. /2017	Jun. /2022	store in cool and dry place below 25°C	Addis Ababa	China	USP	Pass	Pass	90%-110%	0.9162	Pass
502	QMS_DQA_553_2019	Consignment check	Antibacterial	Penst Nat 20/20	Procaine penicillin G Dihydro streptomycin sulphate	200 mg	180920	Sep. /2018	Sep. /2020	store at room temrature (not exceeding 25°C and protect from light	Addis Ababa	China	Mfg	Pass	Pass	90%-110%	0.9343	Pass
503	QMS_DQA_554_2019	Post market survey	Antibacterial	H-OXYTETRA 10%	Oxytetracycline	100 mg	180521N	May. /2018	May. /2020	protect from light, store tightly sealed & in a cool place	Gonder	China	Mfg	Pass	Pass	90%-120%	1.0831	Pass
504	QMS_DQA_555_2019	Pre-registration	Antiprotozoal	VERYL	Diminazene di aceturate + Levamisole + excipient (phenazole) q.s	1.05 g + 1.5 g + 4.9 g	14A1	Nov. /2017	Nov. /2020	store in cool dry place below 30°C	Addis Ababa	France	Mfg	Pass	Pass	D 20.3-22.5g/100g	20.88	Pass
																L 29.1-32.1g/100g	29.83
505	QMS_DQA_556_2019	Pre-registration	Anthelmintics	ALBENTONG 300	Albendazole	300 mg	180819	Aug. /2018	Aug. /2022	store in cool dry place below 30°C	Addis Ababa	China	USP	Pass	Pass	90%-110%	1.0812	Pass
506	QMS_DQA_557_2019	Pre-registration	Antibacterial	H-Sulfa+ TMP 480	sulphadiazine + Trimethoprim	400 mg + 80 mg	180805N	Aug. /2018	Aug. /2021	Don't store above 30°C, protect from direct sun light	Addis Ababa	China	USP	Pass	Pass	S 95%-105%	1.0122	Pass
																T 90%-110%	1.055
507	QMS_DQA_558_2019	Pre-registration	Antibacterial	H- Oxyvet 200	Oxytetracycline HCl + Vit. A + Vit. D + Vit. E + Vit. K + Vit. B2 + D-Ca pantothnate + Nicotinic acid + Methionine + Lysine + Vit. B12 + Lactose	200 mg + 5000 IU + 3800 IU + 1.5 IU + 1.5 mg + 3.0 mg + 7.5 mg + 15 mg + 35 mg + 55 mg + 3 mcg + 1 g	180808N	Aug. /2018	Aug. /2021	Store in cool and dry place below 30°C, protect from light	Addis Ababa	China	Mfg	Pass	Pass	90%-110%	0.991	Pass
508	QMS_DQA_559_2019	Pre-registration	Anthelmintics	ALBEN-LH 2500	Albendazole + Excipients ad to	2500mg + 6g	20180819	Aug. /2018	Aug. /2021	Below 30°C, protect from light	Addis Ababa	China	USP	Pass	Pass	90%-110%	0.9156	Pass
509	QMS_DQA_560_2019	Pre-registration	Anthelmintics	IVER-LH 1%	Ivermectin	10 mg	20180821	Aug. /2018	Aug. /2021	Below 30°C, protect from light	Addis Ababa	China	USP	Pass	Pass	95%-105%	1.0025	Pass
510	QMS_DQA_561_2019	Pre-registration	Anthelmintics	IVER-LH 1%	Ivermectin	10 mg	20180820	Aug. /2018	Aug. /2021	Below 30°C, protect from light	Addis Ababa	China	USP	Pass	Pass	95%-105%	0.9866	Pass
511	QMS_DQA_562_2019	Pre-registration	Antibacterial	OXY-LH 10	Oxytetracycline	100 mg	20180823	Aug. /2018	Aug. /2021	Below 30°C, protect from light & keep away from moisture	Addis Ababa	China	Mfg	Pass	Pass	90%-120%	0.9766	Pass
512	QMS_DQA_563_2019	Pre-registration	Antibacterial	OXY-LH 20	Oxytetracycline	200 mg	20180825	Aug. /2018	Aug. /2021	Below 30°C, cool & dry place, protect from light	Addis Ababa	China	Mfg	Pass	Pass	90%-120%	1.0382	Pass
513	QMS_DQA_564_2019	Pre-registration	Anthelmintics	H-TetraOxy 3400	Tetramisole Hydrochloride + Oxyclozanide 1400mg	2000 mg + 1400 mg	180620N	Jun. /2018	Jun. /2021	Cool & dry place, protect from light	Addis Ababa	China	Mfg	Pass	Pass	T 90%-110%	0.9769	Pass
																O 90%-110%	0.956
514	QMS_DQA_565_2019	Pre-registration	Anthelmintics	H-TetraOxy 900	Tetramisole Hydrochloride + Oxyclozanide	450 mg + 450 mg	180621N	Jun. /2018	Jun. /2021	Cool & dry place, protect from light	Addis Ababa	China	Mfg	Pass	Pass	T 90%-110%	0.9942	Pass
																O 90%-110%	0.993
515	QMS_DQA_566_2019	Pre-registration	Anthelmintics	H-LevaOxy 2400	Oxyclozanide 1400mg + Levamisole Hydrochloride 1000mg + Excipients q.s. /bolus	1400 mg + 1000 mg	180622N	Jun. /2018	Jun. /2021	Cool & dry place, protect from light	Addis Ababa	China	Mfg	Pass	Pass	O 90%-110%	0.9403	Pass
																L 90%-110%	0.9315
516	QMS_DQA_567_2019	Pre-registration	Antibacterial	H-Tylovet 200	Tylosin tartrate	200 mg	180810N	Aug. /2018	Aug. /2021	Cool & dry place (Below 30°C), protect from light	Addis Ababa	China	Mfg	Pass	Pass	90%-110%	0.9851	Pass
517	QMS_DQA_568_2019	Pre-registration	Anthelmintics	H-Albendazole 2500	Albendazole	2500 mg	180401N	Apr. /2018	Apr. /2021	Cool & dry place Below 25°C	Addis Ababa	China	USP	Pass	Pass	90%-110%	0.9478	Pass
518	QMS_DQA_569_2019	Post market survey	Antibacterial	BULOXY-20-LA	Oxytetracycline	200 mg	181021	Oct. /2018	Oct. /2020	Dry & Cool place, away from light	Addis Ababa	China	Mfg	Pass	Pass	90%-110%	0.9953	Pass
519	QMS_DQA_570_2019	Pre-registration	Antibacterial	FT-Oxytetracycline 10% Injection	Oxytetracycline	100 mg	20190101	Jan. 10/2019	Jan. 09/2021	Below 25°C, Cool & dark place and protect from light	Addis Ababa	China	Mfg	Pass	Pass	90%-120%	1.0847	Pass
520	QMS_DQA_571_2019	Post market survey	Antibacterial	OXYVIC 10 INJECTION	Oxytetracycline	100 mg	180615	Jun. 15/2018	Jun. 14/2021	Cool, dry & dark place	Bishoftu	China	USP	Pass	Pass	90%-120%	1.0055	Pass
521	QMS_DQA_572_2019	Post market survey	Antibacterial	SPECTROPAN-10	Oxytetracycline	100 mg	181027	Oct. 30/2018	Oct.01/2021	Below 30°C	Bishoftu	Egypt	USP	Pass	Pass	90%-120%	0.9645	Pass
522	QMS_DQA_573_2019	Post market survey	Antibacterial	YZ.OXY 20%	Oxytetracycline	200 mg	180701	Jul. 30/2018	Jul. 01/2020	protect from light cool place	Bishoftu	China	USP	Pass	Pass	90%-120%	1.1112	Pass
523	QMS_DQA_574_2019	Post market survey	Antibacterial	OXYVIC 20 INJECTION	Oxytetracycline	200 mg	180620	Jun. 20/2018	Jun. 19/2021	Cool, dry & dark place	Bishoftu	China	USP	Pass	Pass	90%-120%	1.026	Pass
524	QMS_DQA_575_2019	Pre-registration	Anthelmintics	FT-TETRAMISOLE 600MG	Tetramisole	600 mg	20190101	Jan. 15/2019	Jan. 14/2022	Cool & dark place	Addis Ababa	China	Mfg	Pass	Pass	90%-120%	1.0063	Pass
525	QMS_DQA_576_2019	Post market survey	Antibacterial	BULOXY 10	Oxytetracycline	100 mg	180608	Jun. 30/2018	Jun. 01/ 2020	Store below 25 °C, In adry place, avoid light	Adama	China	USP	Pass	Pass	90%-120%	1.0055	Pass
526	QMS_DQA_577_2019	Post market survey	Antibacterial	CENTRE- OXYTE	Oxytetracycline	100 mg	1809061	Sep. 06/2018	Sep. 05/2020	Store below 25 °C, in cool and dry place, avoid sunlight and light	Adama	China	USP	Pass	Pass	90%-120%	0.9532	Pass
527	QMS_DQA_578_2019	Post market survey	Antibacterial	BULOXY-20-LA	Oxytetracycline	200 mg	180609	Jun. 30/2018	Jun. 01/ 2020	In dry place under 25 °C away from light	Bishoftu	China	USP	Pass	Pass	90%-120%	0.9988	Pass
528	QMS_DQA_579_2019	Post market survey	Antibacterial	CENTRE- OXYTE 20 L.A INJECTION	Oxytetracycline	200 mg	1809071	Sep. 07/2018	Sep. 06/2020	Store below 25 °C, in cool and dry place, avoid sunlight and light	Bishoftu	China	USP	Pass	Pass	90%-120%	0.9876	Pass
529	QMS_DQA_580_2019	Post market survey	Antibacterial	H-OXYTETRA 20 L.A.	Oxytetracycline	200 mg	180927N	Sep. 30/2018	Sep. 01/2021	At room temprature, not exceeding 30 °C	Adama	China	USP	Pass	Pass	90%-120%	1.0319	Pass
530	QMS_DQA_581_2019	Pre-registration	Antibacterial	OXYLIN-LA	Oxytetracycline	200 mg	18014003	Jan. /2018	Jan. /2020	store below 30°C. protect from light. Discard 4 weeks after opening.	Addis Ababa	Sudan	Mfg	Pass	Pass	90%-120%	1.018	Pass
531	QMS_DQA_582_2019	Pre-registration	Antibacterial	FLONICOL	Florfenicol	300 mg	17012001	Sep. 30/2017	Sep. 01/2019	store below 30°C. protect from light.	Addis Ababa	Sudan	Mfg	Pass	Pass	90%-110%	1.0059	Pass
532	QMS_DQA_583_2019	Re-registration	Anthelmintics	Ivermectin 1% Injection	Ivermectin	10 mg	180903	Sep. /2018	Aug. /2021	Dry place below 30°C protect from direct sunlight	Addis Ababa	China	USP	Pass	Pass	90%-105%	0.9931	Pass
533	QMS_DQA_584_2019	Pre-registration	Anthelmintics	YZ-ALBENDAZOLE 300	Albendazole	300 mg	180601	Jun. /2018	Jun. /2023	store in cool and dry place below 25°C	Addis Ababa	China	USP	Pass	Pass	90%-110%	0.9716	Pass
534	QMS_DQA_585_2019	Pre-registration	Anthelmintics	JD-ALBEN 2500	Albendazole	2500 mg	180518	May /2018	May /2022	Room Temprature	Addis Ababa	China	USP	Pass	Pass	90%-110%	0.8845	Fail
535	QMS_DQA_586_2019	Pre-registration	Anthelmintics	TETRAOXYNIDE 900	Tetramisole HCl + Oxyclozanide	450mg + 450 mg	181226	Dec. /2018	Dec. /2022	Cool and dry place below 30°C protect from light	Addis Ababa	China	Mfg	Pass	Pass	T 90%-110%	0.9145	Pass
																O 90%-110%	1.0933
536	QMS_DQA_587_2019	Pre-registration	Anthelmintics	TETRAOXYNIDE 3400	Tetramisole HCl + Oxyclozanide	2000 mg + 1400 mg	181227	Dec. /2018	Dec. /2022	Cool and dry place below 30°C protect from light	Addis Ababa	China	Mfg	Pass	Pass	T 90%-110%	0.9876	Pass
																O 90%-110%	0.9875
537	QMS_DQA_588_2019	Re-registration	Anthelmintics	FLUKAZASH CATTLE	Oxyclozanide 2700mg + Excipients q.s./bolus	2700 mg	ALT-7451	Dec. /2018	Nov. /2022	Below 30°C protect from light	Addis Ababa	India	Mfg	Fail	Pass	95%-105%	1.094	Fail
538	QMS_DQA_589_2019	Re-registration	Anthelmintics	ASHIVER 5	Ivermectin	5 mg	ALT-6730	Jul. /2017	Jun. /2021	Below 30°C protect from light	Addis Ababa	India	USP	Pass	Pass	90%-110%	0.9229	Pass
539	QMS_DQA_590_2019	Pre-registration	Anthelmintics	ASHITETRA 600	Tetramisole HCl	600mg	ALT-R139	Nov. /2018	Oct. /2022	Below 25°C, Protect from direct heat & light	Addis Ababa	India	Mfg	Pass	Pass	90%-110%	0.9516	Pass
540	QMS_DQA_591_2019	Pre-registration	Anthelmintics	ALBEN 600	Albendazole	600 mg	190102	Jan. /2019	Dec. /2022	Cool, dry & dark place below 30°C	Addis Ababa	China	USP	Pass	Pass	90%-110%	0.9386	Pass
541	QMS_DQA_592_2019	Pre-registration	Anthelmintics	ALBEN 300	Albendazole	300 mg	190101	Jan. /2019	Dec. /2022	Cool, dry & dark place below 30°C	Addis Ababa	China	USP	Pass	Pass	90%-110%	1.0143	Pass
542	QMS_DQA_593_2019	Pre-registration	Anthelmintics	TERADOX 600	Tetramisole HCl	600mg	190104	Jan. /2019	Dec. /2022	Cool, dry & dark place below 30°C	Addis Ababa	China	Mfg	Pass	Pass	90%-110%	1.2483	Fail
543	QMS_DQA_594_2019	Post market survey	Anthelmintics	1% Ivermectin injection	Ivermectin	10 mg	180623	Jun. 23/2018	Jun. 22/2021	Room Temperature below 30°C	Shashemene	China	USP	Pass	Pass	95%-105%	0.9749	Pass
544	QMS_DQA_595_2019	Post market survey	Anthelmintics	DUXAM-QK 600 MG BOLUS	Tetramisole HCl	600 mg	8541009	Oct. 09/2018	Oct. 08/2021	Room temperature & Protect from light	Wolayeta sodo	China	Mfg	Pass	Pass	90%-110%	0.9992	Pass
545	QMS_DQA_596_2019	Post market survey	Anthelmintics	H-Tetra 600mg	Tetramisole HCl	600 mg	180934N	Sep. /2018	Sep. /2021	store in cool dry place, below 30°c & protect from light	Arba minche	China	Mfg	Pass	Pass	90%-110%	0.9752	Pass
546	QMS_DQA_597_2019	Post market survey	Anthelmintics	DEUXAMINE	Tetramisole HCl	600 mg	18156	May /2018	May /2023	Below 25°c	Shashemene	Greece	Mfg	Pass	Pass	90%-110%	1.0028	Pass
547	QMS_DQA_599_2019	Post market survey	Antiprotozoal	DIMINAT	diminazene aceturate + Antipyrine	1.05 g + 1.31 g	180505	May /2018	May /2021	store in cool dry place, below 30°c & protect from light	Arba minche	China	Mfg	Pass	Pass	D 90%-110%	0.8758	Fail
																P 90%-110%	0.8297
548	QMS_DQA_600_2019	Post market survey	Antiprotozoal	TRYPASHISH	Isometamidium chloride hydrochloride	1.0 gm	ALS-532	May /2018	Apr. /2021	store in cool dry place & protect from light	Arba minche	India	Mfg	Pass	Pass	95%-105%	0.9575	Pass
549	QMS_DQA_601_2019	Post market survey	Anthelmintics	AlbenNat 300mg	Albendazole	300 mg	180523	May /2018	May /2021	Below 30°C & Protect from light	Arba minche	China	USP	Pass	Pass	95%-105%	0.9161	Pass
550	QMS_DQA_602_2019	Post market survey	Anthelmintics	PALBEN 300	Albendazole	300 mg	180810	Aug. /2018	Aug. /2021	Cool & Dry place	Hawassa	China	USP	Pass	Pass	90%-110%	0.9619	Pass
551	QMS_DQA_603_2019	Pre-registration	Antiprotozoal	TRYPATONG	1.05g diminazene aceturate & Antipyrine 1.31g/Sachet	1.05 g + 1.31 g	190117	Jan. /2019	Jan. /2024	Cool and dry place below 30°C protect from light	Addis Ababa	China	Mfg	Pass	Pass	D 90%-110%	1.0936	Pass
																P 90%-110%	1.0905
552	QMS_DQA_604_2019	Post market survey	Antibacterial	NEWOXY 20% LA	Oxytetracycline	200 mg	180622	Jun. 22/2018	Jun. 21/2020	Room temprature between 15°C & 25°C) in the dark	Bishoftu	China	USP	Pass	Pass	90%-120%	0.9256	Pass
553	QMS_DQA_605_2019	Post market survey	Antibacterial	Oxytetracycline 10%	Oxytetracycline hydrocloride	100 mg	1705144-01	2017-05-01	2020-05-01	Room temperature (8-30°C) and dark	Bishoftu	Holland	USP	Pass	Pass	90%-120%	1.0209	Pass
554	QMS_DQA_606_2019	Post market survey	Antibacterial	OXYTONG 10	Oxytetracycline	100 mg	18072802	Jul. /2018	Jul. /2021	Store in cool dry place below 30°C away from direct sunlight	Bishoftu	China	USP	Pass	Pass	90%-120%	1.0056	Pass
555	QMS_DQA_607_2019	Post market survey	Antibacterial	OXYTONG 20 LA	Oxytetracycline	200 mg	181023	Oct. /2018	Oct. /2021	Store in a cool & dry dark place below 30°C, away from direct sun light	Bishoftu	China	USP	Pass	Pass	90%-120%	0.9835	Pass
556	QMS_DQA_608_2019	Consignment check	Anthelmintics	DEUXAMINE	Tetramisole HCl	600 mg	18219	Oct. /2018	Oct. /2023	Below 25°c	Addis Ababa	Greece	Mfg	Pass	Pass	95%-105%	1.0033	Pass
557	QMS_DQA_609_2019	Consignment check	Anthelmintics	DEUXAMINE	Tetramisole HCl	600 mg	18250	Nov. /2018	Nov. /2023	Below 25°c	Addis Ababa	Greece	Mfg	Pass	Pass	95%-105%	0.9994	Pass
558	QMS_DQA_610_2019	Consignment check	Anthelmintics	DEUXAMINE	Tetramisole HCl	600 mg	18270	Dec. /2018	Dec. /2023	Below 25°c	Addis Ababa	Greece	Mfg	Pass	Pass	95%-105%	0.9907	Pass
559	QMS_DQA_611_2019	Consignment check	Anthelmintics	DEUXAMINE	Tetramisole HCl	600 mg	1904	Jan. /2019	Jan. /2024	Below 25°c	Addis Ababa	Greece	Mfg	Pass	Pass	95%-105%	1.016	Pass
560	QMS_DQA_612_2019	Consignment check	Anthelmintics	DEUXAMINE	Tetramisole HCl	600 mg	1935	Jan. /2019	Jan. /2024	Below 25°c	Addis Ababa	Greece	Mfg	Pass	Pass	95%-105%	1.0102	Pass
561	QMS_DQA_613_2019	Re-registration	Antibacterial	Oxytetracycline LA 20% Injection	Oxytetracycline	200 mg	180902	Sep. /2018	Aug. /2021	Cool & dry place below 30°C	Addis Ababa	China	USP	Pass	Pass	90%-120%	0.9409	Pass
562	QMS_DQA_614_2019	Re-registration	Antibacterial	Oxytetracycline 10% Injection	Oxytetracycline	100 mg	180901	Sep. /2018	Aug. /2021	Cool & dry place below 30°C	Addis Ababa	China	USP	Pass	Pass	90%-120%	0.9409	Pass
563	QMS_DQA_615_2019	Pre-registration	Anthelmintics	LEVADOX 300	Levamisole HCl	300 mg	190103	Jan. /2019	Dec. /2022	Cool, dry & dark place below 30°C	Addis Ababa	China	USP	Pass	Pass	90%-110%	1.0793	Pass
564	QMS_DQA_616_2019	Re-registration	Antiprotozoal	TRYPASHISH	Isometamidium chloride hydrochloride	1 g	ALS-576	Dec. /2018	Nov. /2021	Below 30°C & Protect from direct sunlight	Addis Ababa	India	Mfg	Pass	Pass	95%-105%	0.9941	Pass
565	QMS_DQA_617_2019	Post market survey	Antiprotozoal	DIMAZNC	Diminazene diaceturate + Phenazone	1.05g + 1.31 g	180125	Jan. 25/2018	Jan. 24/2021	Room temprature(between 15-25°C) & in the dark	Addis Ababa	China	Mfg	Pass	Pass	D 90%-110%	0.9525	Pass
																P 90%-110%	1.0318
566	QMS_DQA_618_2019	Pre-registration	Antiprotozoal	Veriben	Diminazene diaceturate + Cyanocobalamin(Vit. B12) + Antipyrine	1.05g + 1.2mg + 2.36g	DI17060A	Sep. /2017	Sep. /2019	Dry place below 30°C	Addis Ababa	France	Mfg	Pass	Pass	D 40.0-48.9%w/w	0.4341	Pass
																P 43.6-53.5%w/w	0.4971
																C 0.043-0.059%w/w	0.0005
567	QMS_DQA_619_2019	Pre-registration	Antiprotozoal	Veriben	Diminazene diaceturate + Cyanocobalamin(Vit. B12) + Antipyrine	10.5g + 12mg + 23.6 g	DI17060B	Sep. /2017	Sep. /2019	Dry place below 30°C	Addis Ababa	France	Mfg	Pass	Pass	D 40.0-48.9%w/w	0.4838	Pass
																P 43.6-53.5%w/w	0.505
																C 0.043-0.059%w/w	0.0005
568	QMS_DQA_620_2019	Post market survey	Antibacterial	PEN-STREP 20/20	Penicillin G Procaine + Dihydrostreptomycin sulfate	200000IU + 200mg	18PS0914	Sep. 14/2018	Sep. 13/2020	Cool & dry place, protect from light	Addis Ababa	China	USP	Pass	Pass	90%-115%	0.919	Pass
569	QMS_DQA_621_2019	Pre-registration	Anthelmintics	ALBIDOL-2500	Albendazole	2500 mg	C25A8580001	Dec. /2018	Nov. 11/2023	Dry place below 30°C, protect from light	Addis Ababa	India	USP	Pass	Pass	90%-110%	0.9819	Pass
570	QMS_DQA_622_2019	Pre-registration	Antibacterial	Oxytetracycline 50%	Oxytetracycline + excipient (citric acid) s.q.f.	50 g + 100 g	190570	Feb. /2019	Aug. /2021	In tts original packing, in a dry place	Addis Ababa	France	USP	Pass	Pass	90%-110%	0.983	Pass
571	QMS_DQA_623_2019	Pre-registration	Antibacterial	Norfloxan 20%	Norfloxacin	20 g	185195	Sep. /2018	Sep. /2020	In tts original packing, in a dry place	Addis Ababa	France	Mfg	Pass	Pass	18-22g	19.48g	Pass
572	QMS_DQA_624_2019	Pre-registration	Anthelmintics	H-Fenavet 750	Fenbendazole	750 mg	180926N	Sep. /2018	Sep. /2021	Cool & dry place below 30°C, protect from light	Addis Ababa	China	USP	Pass	Pass	98%-101%	0.9916	Pass
573	QMS_DQA_625_2019	Pre-registration	Anthelmintics	H-Fenavet 1500	Fenbendazole	1500 mg	180925N	Sep. /2018	Sep. /2021	Cool & dry place below 30°C, protect from light	Addis Ababa	China	USP	Pass	Pass	98%-101%	0.9914	Pass
574	QMS_DQA_626_2019	Pre-registration	Antibacterial	PENSTONG 20/20	Penicillin G Procaine + Dihydrostreptomycin sulfate	200000IU + 200 mg	190116	Jan. /2019	Jan. /2021	Cool & dry place below 20°C, protect from light	Addis Ababa	China	USP	Pass	Pass	90%-115%	0.926	Pass
575	QMS_DQA_627_2019	Pre-registration	Anthelmintics	Piperin WS	Piperazine citrate 1000mg/ gram powder	1000 mg	259576	Mar. /2019	Mar. /2022	Dark and dry below 30°C. Do not freeze.	Addis Ababa	Holland	EP	Pass	Pass	98%-101%	0.9967	Pass
576	QMS_DQA_628_2019	Pre-registration	Anthelmintics	H-Oxyco 2700	Oxyclozanide 2700mg, Excipients q.s. /Bolus	2700 mg	180927N	Sep. /2018	Sep. /2021	Cool & dry place below 30°C, protect from light	Addis Ababa	China	Mfg	Pass	Pass	90%-110%	1	Pass
577	QMS_DQA_629_2019	Pre-registration	Anthelmintics	IVERMECTIN INJECTION 1%	Ivermectin	10 mg	20190102	Jan. 07/2019	Jan. 06/2022	Below 25°C dark & dry place	Addis Ababa	China	USP	Pass	Pass	95%-105%	0.934	Fail
578	QMS_DQA_630_2019	Re-registration	Anthelmintics	SG IVERMECTIN	Ivermectin	10 mg	1807063-1	Jul. /2018	Jul. /2021	store tightly closed, in dark place below 30°c	Addis Ababa	China	USP	Pass	Pass	95%-105%	0.973	Pass
579	QMS_DQA_631_2019	Re-registration	Antibacterial	SG OXYTETRACYCLINE-LA	Oxytetracycline	200 mg	1905052-1	May.2019	May./2022	store tightly closed, in dark place below 30°c	Addis Ababa	China	USP	Pass	Pass	90%-120%	1.0743	Pass
580	QMS_DQA_632_2019	Re-registration	Antibacterial	SG OXYTETRACYCLINE	Oxytetracycline	100 mg	1905051-1	May.2019	May./2022	store tightly closed, in dark place below 30°c	Addis Ababa	China	USP	Pass	Pass	90%-120%	1.0678	Pass
581	QMS_DQA_633_2019	Pre-registration	Anthelmintics	YZ-TETOXY 900	Tetramisole Hydrochloride + Oxyclozanide + Excipients q.s.	450 mg + 450 mg + 4 g	190112	Jan. /2019	Jan. /2022	Cool & dry place, protect from light	Addis Ababa	China	Mfg	Pass	Pass	T 90%-110%	0.9972	Pass
																O 90%-110%	1.0095
582	QMS_DQA_634_2019	Pre-registration	Anthelmintics	YZ-OXTERTA 3400	Oxyclozanide + Tetramisole hydrochloride + Excipients q.s.	Oxyclozanide 1400mg + Tetramisole hydrochloride 2000mg + Excipients q.s. to 6g/bolus	190114	Jan. /2019	Jan. /2022	Cool & dry place, protect from light	Addis Ababa	China	Mfg	Pass	Pass	T 90%-110%	0.9949	Pass
																O 90%-110%	1.0147
583	QMS_DQA_635_2019	Pre-registration	Anthelmintics	YZ-OXLEVA 2400	Oxyclozanide + Levamisole hydrochloride + Excipients q.s.	1400 mg + 1000 mg + 6g	190113	Jan. /2019	Jan. /2022	Cool & dry place, protect from light	Addis Ababa	China	Mfg	Pass	Pass	O 90%-110%	0.94	Pass
																L 90%-110%	0.954
584	QMS_DQA_636_2019	Post market survey	Antibacterial	Oxyteteracycline 20% LA Injection	Oxytetracycline	200 mg	181121	Nov. /2018	Oct. /2021	Cool & dry place below 30°C	Addis Ababa	China	USP	Pass	Pass	90%-120%	0.9101	Pass
585	QMS_DQA_637_2019	Post market survey	Antibacterial	Oxyteteracycline 20% LA Injection	Oxytetracycline	200 mg	181122	Nov. /2018	Oct. /2021	Cool & dry place below 30°C	Addis Ababa	China	USP	Pass	Pass	90%-120%	0.9492	Pass
586	QMS_DQA_638_2019	Post market survey	Antibacterial	Oxyteteracycline 20% LA Injection	Oxytetracycline	200 mg	181123	Nov. /2018	Oct. /2021	Cool & dry place below 30°C	Addis Ababa	China	USP	Pass	Pass	90%-120%	0.9621	Pass
587	QMS_DQA_639_2019	Post market survey	Antibacterial	Oxyteteracycline 20% Injection	Oxyteteracycline dihydrate	200 mg	19042501	Apr. 25/2019	Apr. /2021	Below 25°C, protect from light	Addis Ababa	China	USP	Pass	Pass	90%-120%	1.0237	Pass
588	QMS_DQA_640_2019	Post market survey	Anthelmintics	IverNat	Ivermectin	10 mg	190404	Apr. /2019	Apr. /2022	Cool & dry place, below 30°C & protect from light	Addis Ababa	China	USP	Pass	Pass	95%-105%	1.001	Pass
589	QMS_DQA_641_2019	Post market survey	Anthelmintics	IverNat	Ivermectin	10 mg	190405	Apr. /2019	Apr. /2022	Cool & dry place, below 30°C & protect from light	Addis Ababa	China	USP	Pass	Pass	95%-105%	0.9813	Pass
590	QMS_DQA_642_2019	Post market survey	Anthelmintics	Ivermectin 1% Injection	Ivermectin	10 mg	19042601	Apr. 26/2019	Apr. /2021	Away from light	Addis Ababa	China	USP	Pass	Pass	95%-105%	0.9717	Pass
591	QMS_DQA_643_2019	Post market survey	Anthelmintics	ALBENDA-QK 300MG BOLUS	Albendazole	300 mg	B5830629	Jun. 29/2018	Jun. 28/2021	Cool dry & dark place	Addis Ababa	China	USP	Pass	Pass	90%-110%	0.9444	Pass
592	QMS_DQA_645_2019	Re-registration	Antibacterial	10 % Oxyteteracycline Injection	Oxytetracycline	100 mg	TR201802	Nov. /2018	Nov. /2020	Cool & dark place	Addis Ababa	China	USP	Pass	Pass	90%-120%	0.972	Pass
593	QMS_DQA_646_2019	Re-registration	Antibacterial	Oxyteteracycline 20 % LA Injection	Oxytetracycline	200 mg	TR201803	Nov. /2018	Nov. /2020	Cool & dark place	Addis Ababa	China	USP	Pass	Pass	90%-120%	1.028	Pass
594	QMS_DQA_647_2019	Re-registration	Antibacterial	OXYVIC 10 % Injection	Oxytetracycline	100 mg	180612	Jun. 12/2018	Jun. 11/2021	Cool, dry & dark place	Addis Ababa	China	USP	Pass	Pass	90%-120%	1.005	Pass
595	QMS_DQA_648_2019	Pre-registration	Anthelmintics	TETRAMISOLE-LH 600	Tetramisole + Excipients ad to	600 mg + 3 g	1906059	Jun. /2019	Jun. /2022	Below 30°C. Protect from light. Keep away from moisture	Addis Ababa	China	Mfg	Pass	Pass	90%-110%	1.024	Pass
596	QMS_DQA_649_2019	Pre-registration	Anthelmintics	TETRACLOZA-LH 900	Tetramisole + Oxyclozanide + Excipients ad to	450mg + 450 mg + 4g	1906056	Jun. /2019	Jun. /2022	Below 30°C. Protect from light. Keep away from moisture	Addis Ababa	China	Mfg	Fail	Pass	T 90%-110%	0.922	Pass
																O 90%-110%	1.032
597	QMS_DQA_650_2019	Pre-registration	Anthelmintics	TETRACLOZA-LH 3400	Tetramisole 2000mg + Oxyclozanide 1400mg + Excipients ad to 6g/bolus	2000 mg + 1400 mg + 6 g	1906057	Jun. /2019	Jun. /2022	Below 30°C. Protect from light. Keep away from moisture	Addis Ababa	China	Mfg	Pass	Pass	T 90%-110%	0.956	Pass
																O 90%-110%	0.938
598	QMS_DQA_651_2019	Pre-registration	Miscellaneous	Cystorelin	Gonadorelin (GnRH) diacetate tetrahydrate + Excipient q.s.f.	50 mcg	314AE	May /2018	May /2020	Below 25°C, Protect from light.	Addis Ababa	France	Mfg	Pass	Pass	47.5-52.5µg/ml	48.27µg/ml	Pass
599	QMS_DQA_652_2019	Re-registration	Miscellaneous	Enzaprost T	Dinoprost (as trometamol) + Excipients q.s	5.0 mg	584BC	Apr. /2019	Apr. /2020	Room temprature	Addis Ababa	France	Mfg	Pass	Pass	95%-105%	1.029	Pass
600	QMS_DQA_653_2019	Pre-registration	Anthelmintics	DEUXAMINE	Tetramisole HCl	600 mg	1940	Jul. /2019	Jul. /2024	Below 25°c	Modjo	Greece	Mfg	Pass	Pass	95%-105%	0.994	Pass
601	QMS_DQA_654_2019	Pre-registration	Anthelmintics	DEUXAMINE	Tetramisole HCl	600 mg	1941	Jul. /2019	Jul. /2024	Below 25°c	Modjo	Greece	Mfg	Pass	Pass	95%-105%	0.962	Pass
602	QMS_DQA_655_2019	Pre-registration	Anthelmintics	DEUXAMINE	Tetramisole HCl	600 mg	1936	Jun. /2019	Jun. /2024	Below 25°c	Modjo	Greece	Mfg	Pass	Pass	95%-105%	1.009	Pass
603	QMS_DQA_656_2019	Pre-registration	Anthelmintics	DEUXAMINE	Tetramisole HCl	600 mg	1942	Jul. /2019	Jul. /2024	Below 25°c	Modjo	Greece	Mfg	Pass	Pass	95%-105%	0.986	Pass
604	QMS_DQA_657_2019	Pre-registration	Anthelmintics	DEUXAMINE	Tetramisole HCl	600 mg	1939	Jun. /2019	Jun. /2024	Below 25°c	Modjo	Greece	Mfg	Pass	Pass	95%-105%	0.978	Pass
605	QMS_DQA_658_2019	Pre-registration	Anthelmintics	DEUXAMINE	Tetramisole HCl	600 mg	1938	Jun. /2019	Jun. /2024	Below 25°c	Modjo	Greece	Mfg	Pass	Pass	95%-105%	0.995	Pass
606	QMS_DQA_659_2019	Pre-registration	Anthelmintics	DEUXAMINE	Tetramisole HCl	600 mg	1937	Jun. /2019	Jun. /2024	Below 25°c	Modjo	Greece	Mfg	Pass	Pass	95%-105%	1.011	Pass
607	QMS_DQA_660_2019	Pre-registration	Antiprotozoal	SANIMIX	Diminazene Diaceturate + Levamisole HCl + Antipyrine	1.05 g + 1.5 g + 4.9 g	17002A	Mar. 14/2017	Mar. /2020	In dry place below 30 °c	Addis Ababa	France	Mfg	Pass	Pass	D 20.3-22.5 in % w/w	21.59	Pass
																L 29.1-32.1 in % w/w	30.22
608	QMS_DQA_661_2019	Re-registration	Anthelmintics	Clozasole 3400	Tetramisole Hydro chloride 2000 mg + Oxyclozanide B.P 1400 mg	2000 mg + 1400 mg	AP19011	Jun. /2019	May. /2022	Store in cool and dry place	Addis Ababa	India	Mfg	Pass	Pass	T 95%-105%	1.009	Pass
																O 95%-105%	1.032
609	QMS_DQA_662_2019	Consignment check	Antibacterial	OXYTETRATOR	Oxytetracycline	100 mg	181105	Nov. /2018	Nov. /2021	protect from light, store in cool dry place	Addis Ababa	China	USP	Pass	Pass	90%-120%	0.9545	Pass
610	QMS_DQA_663_2019	Consignment check	Antibacterial	OXYTETRATOR	Oxytetracycline	100 mg	190720	Aug. /2019	Aug. /2022	protect from light, store in cool dry place	Addis Ababa	China	USP	Pass	Pass	90%-120%	1.0315	Pass
611	QMS_DQA_664_2019	Consignment check	Antibacterial	OXYTETRATOR	Oxytetracycline	200 mg	181106	Nov. /2018	Nov. /2021	protect from light, store in cool dry place	Addis Ababa	China	USP	Pass	Pass	90%-120%	0.9883	Pass
612	QMS_DQA_665_2019	Consignment check	Antibacterial	OXYTETRATOR	Oxytetracycline	200 mg	190721	Aug. /2019	Aug. /2022	protect from light, store in cool dry place	Addis Ababa	China	USP	Pass	Pass	90%-120%	1.0232	Pass
613	QMS_DQA_666_2019	Consignment check	Anthelmintics	IVERTOR	Ivermectin	10 mg	181107	Nov. /2018	Nov. /2021	Do not store above 25 °c and protect from light	Addis Ababa	China	USP	Pass	Pass	95%-105%	0.979	Pass
614	QMS_DQA_667_2019	Consignment check	Anthelmintics	IVERTOR	Ivermectin	10 mg	190719	Jul. /2019	Jul. /2022	Do not store above 25 °c and protect from light	Addis Ababa	China	USP	Pass	Pass	95%-105%	1.0379	Pass
615	QMS_DQA_668_2019	Pre-registration	Vitamins	APILAX	Magnisium carbonate + Sodium carbonate + Gentiana	87g + 10g + 2g	P190918	Sep. /2019	Sep. /2022	store tightly closed, in dark and dry place below 30°c	Addis Ababa	Egypt	Mfg	Pass	Pass	Mg 78.3-100.05g	92.62g	Pass
																Na 9.0-11.5g	10.9g
616	QMS_DQA_669_2019	Pre-registration	Antibacterial	OXYVET -pharma	Oxytetracycline HCl	200 mg	P190840	Aug. /2019	Aug. /2022	store at room temrature not exceeding 30°C in dry place	Addis Ababa	Egypt	USP	Pass	Pass	90%-120%	0.1089	Pass
617	QMS_DQA_670_2019	Re-registration	Antibacterial	OXYVIC 20% INJECTION	Oxytetracycline	200 mg	190628	Jun. 28/2019	Jun. 27/2022	keep in cool, dry and dark place	Addis Ababa	China	USP	Pass	Pass	90%-120%	1.0137	Pass
618	QMS_DQA_671_2019	Pre-registration	Antiprotozoal	DICLAN	Diclazuril	10 mg	190608	Jun. 08/2019	Jun. 07/2022	store at dark, dry place and below 30°C. don't freeze.	Addis Ababa	China	USP	Pass	Pass	97%-101%	1.0025	Pass
619	QMS_DQA_672_2019	Pre-registration	Antiprotozoal	TRYPANIL	Isometamidium Chloride HCl	1000 mg.	190609	Jun. /2019	Jun. /2022	Dry place below 30°C	Addis Ababa	China	Mfg	Pass	Pass	90%-110%	0.9303	Pass
620	QMS_DQA_673_2019	Re-registration	Miscellaneous	ASHIBUTA 1 S	phenylbutazone	1g	ALG-709	Jan. /2019	Dec. /2020	store below 30°C protected fom direct sunlight	Addis Ababa	India	Mfg	Pass	Pass	90%-105%	0.9123	Pass
621	QMS_DQA_675_2019	Re-registration	Antibacterial	ASHOXY TM20%	Oxytetracycline HCl	200 mg	ALG-750	Apr. /2019	Mar. /2022	Store in cool & dry place	Addis Ababa	India	USP	Pass	Pass	90%-110%	0.9664	Pass
622	QMS_DQA_676_2019	Pre-registration	Antiprotozoal	AMPROXIN	Amprolium	200mg	P190842	Aug. /2018	Aug. /2022	Store tightly closed, in dry and dark place below 30°C	Addis Ababa	Egypt	USP	Pass	Pass	95%-105%	0.9543	Pass
623	QMS_DQA_680_2019	Pre-registration	Antibacterial	PEN-STREP-LH 20:20	Penicillin G Procaine + Dihydrostreptomycin sulfate	200,000 IU + 200 mg	1906060	Jun. /2019	Jun. /2022	Store below 25°C, protected from light. Keep away from moisture.	Addis Ababa	China	USP	Pass	Pass	90%-115%	0.977	Pass
624	QMS_DQA_681_2019	Pre-registration	Antibacterial	ASHIENRO ® 10%	Enrofloxacin + Benzyl Alecohol	100 mg + 1.5% V/V	ALI-0071	Nov. /2018	Oct. /2021	Store below 30°C in dry place, protected from direct sunlight	Addis Ababa	India	Mfg	Pass	Pass	98.5%-101.5%	1.0282	Pass
625	QMS_DQA_682_2019	Pre-registration	Anthelmintics	ASHIVER	Ivermectin + Benzyl Alecohol	10 mg + 1.5% V/V	ALI-0074	Nov. /2018	Oct. /2021	Store below 30°C in dry place, protected from direct sunlight	Addis Ababa	India	USP	Pass	Pass	90%-105%	0.875	Fail
626	QMS_DQA_683_2019	Pre-registration	Anthelmintics	ALBENC 2500MG	Albendazole	2500 mg	190607	Jun. 07/2019	Jun. 05/2022	Keep the product in a dry place & protected from light	Addis Ababa	China	USP	Pass	Pass	90%-110%	0.9191	Pass
627	QMS_DQA_684_2019	Pre-registration	Anthelmintics	ALBENC 300MG	Albendazole	300 mg	190606	Jun. 06/2019	Jun. 05/2022	Keep the product in a dry place & protected from light	Addis Ababa	China	USP	Pass	Pass	90%-110%	0.9207	Pass
628	QMS_DQA_685_2019	Consignment check	Antiprotozoal	DIMINASHISH	Diminazene Diaceturat + phenazone	1.05g + 1.31g	ALS-632	Jul. /2019	Jun. /2022	store below 30°C protected fom direct sunlight	Mekele Dry Port	India	Mfg	Pass	Pass	D 95%-105%	0.9287	Fail
																P 95%-105%	1.0143
629	QMS_DQA_686_2019	Consignment check	Antiprotozoal	DIMINASHISH	Diminazene Diaceturate + phenazone	1.05g + 1.31g	ALS-634	Jul. /2019	Jun. /2022	store below 30°C protected fom direct sunlight	Mekele Dry Port	India	Mfg	Pass	Pass	D 95%-105%	0.8921	Fail
																P 95%-105%	0.9709
630	QMS_DQA_687_2019	Pre-registration	Anthelmintics	DATFENBEN 750	Fenbendazole	750 mg	181105	Nov. /2018	Nov. /2020	Room temperature	Addis Ababa	China	Mfg	Pass	Pass	90%-110%	1.1126	Fail
631	QMS_DQA_688_2019	Pre-registration	Anthelmintics	DATALBEN 300	Albendazole	300 mg	181105	Nov. /2018	Nov. /2020	Room temperature	Addis Ababa	China	USP	Pass	Pass	90%-110%	0.9671	Pass
632	QMS_DQA_689_2019	Pre-registration	Anthelmintics	DATALBEN 2500	Albendazole	2500 mg	181105	Nov. /2018	Nov. /2020	Room temperature	Addis Ababa	China	USP	Pass	Pass	90%-110%	1.007	Pass
633	QMS_DQA_690_2019	Post market survey	Anthelmintics	Albendazole 2500mg Deworming bolus	Albendazole	2500 mg	19091501	Sep. 15/2019	Sep. /2022	Room temperature in an airtight container	Addis Ababa	China	USP	Pass	Pass	90%-110%	0.9653	Pass
634	QMS_DQA_691_2019	Re-registration	Anthelmintics	1% IVERMECTIN INJECTION	Ivermectin	10 mg	TR201801	Nov. /2018	Nov. /2021	Store the bottle in the box to protect from light	Addis Ababa	China	USP	Pass	Pass	95%-105%	1.0073	Pass
635	QMS_DQA_692_2019	Pre-registration	Antiprotozoal	INOMAZENE	Diminazene di aceturate + Antipyrine	1.05 g + 2.36 g	1024A1	Jun. /2019	Jun. /2023	store in dry place below 30°C	Addis Ababa	France	Mfg	Pass	Pass	D 40.05-48.95g%g	46.87	Pass
																P 44.40-54.00g%g	50.09
636	QMS_DQA_694_2019	Post market survey	Anthelmintics	IVERTOR	Ivermectin	10 mg	190719	Jul. /2019	Jul. /2022	Do not store above 25 °c and protect from light	Debre zeit	China	USP	Pass	Pass	95%-105%	0.9725	Pass
637	QMS_DQA_695_2019	Post market survey	Anthelmintics	Ivermic	Ivermectin	10 mg	181068-1	Oct. /2018	Oct. /2021	Dry place away from the sunlight	Debre zeit	Uruguay	USP	Pass	Pass	95%-105%	1.0281	Pass
638	QMS_DQA_696_2019	Post market survey	Anthelmintics	IverNat	Ivermectin	10 mg	190725	Jul. /2019	Jul. /2022	Cool & dry place, below 30°C & protect from light	Debre zeit	China	USP	Pass	Pass	95%-105%	1.0129	Pass
639	QMS_DQA_697_2019	Post market survey	Anthelmintics	Ivervic 1 injection	Ivermectin	10 mg	190612	Jun. 12/2019	Jun. 11/2022	Cool, dry & dark place at room temp.	Debre zeit	China	USP	Pass	Pass	95%-105%	0.9261	Fail
640	QMS_DQA_698_2019	Post market survey	Anthelmintics	IVERTONG 10	Ivermectin	10 mg	190609	Jun. /2019	Jun. /2022	Cool & dry place below 30°C, Protect from light	Debre zeit	China	USP	Pass	Pass	95%-105%	1.0382	Pass
641	QMS_DQA_699_2019	Post market survey	Anthelmintics	TECMECTIN	Ivermectin	10 mg	190718	Jul. /2019	Jul. /2021	Below 25°C & protect from light	Debre zeit	China	USP	Pass	Pass	95%-105%	0.9638	Pass
642	QMS_DQA_700_2019	Post market survey	Antibacterial	OXY-FOREVER	Oxyteteracycline	200 mg	201901	Aug. 03/2019	Aug. 02/2022	Below 25°C dark & dry place	Debre zeit	China	USP	Pass	Pass	90%-120%	1.0203	Pass
643	QMS_DQA_701_2019	Post market survey	Antibacterial	H-OXYTETRA 20 L.A.	Oxyteteracycline	200 mg	190609N	Jun. /2019	Jun. /2022	Room temprature(not exceeding 30°C) Protect from light	Debre zeit	China	USP	Pass	Pass	90%-120%	0.9827	Pass
644	QMS_DQA_702_2019	Post market survey	Antibacterial	H-OXYTETRA 10%	Oxyteteracycline	100 mg	190610N	Jun. /2019	Jun. /2022	protect from light, store tightly sealed & in a cool place	Debre zeit	China	USP	Pass	Pass	90%-120%	1.0738	Pass
645	QMS_DQA_703_2019	Post market survey	Antibacterial	BULOXY 10	Oxyteteracycline	100 mg	190804	Aug. /2019	Aug. /2021	In a cool & dry place, avoid sunlight	Debre zeit	China	USP	Pass	Pass	90%-120%	1.0735	Pass
646	QMS_DQA_704_2019	Post market survey	Antibacterial	PHENOXYL 10%	Oxyteteracycline	100 mg	4005812	Mar. /2019	Mar. /2022	Room temprature (Below 25°C) & Protect from light	Debre zeit	Belgium	USP	Pass	Pass	90%-120%	1.0044	Pass
647	QMS_DQA_705_2019	Post market survey	Antibacterial	OxyNat	Oxytetracycline hydrochloride	100 mg	190303	Mar. /2019	Mar. /2022	Cool dry place, below 30°C & protect from light	Debre zeit	China	USP	Pass	Pass	90%-120%	0.9845	Pass
648	QMS_DQA_706_2019	Post market survey	Antibacterial	OXYTETRATOR	Oxyteteracycline	200 mg	181106	Nov. /2018	Nov. /2021	protect from light, store in cool dry place	Debre zeit	China	USP	Pass	Pass	90%-120%	0.9981	Pass
649	QMS_DQA_707_2019	Post market survey	Antibacterial	YZ-OXY 20%	Oxyteteracycline	200 mg	190719	Jul. /2019	Jul. /2021	protect from light cool place	Debre zeit	China	USP	Pass	Pass	90%-120%	1.0002	Pass
650	QMS_DQA_708_2019	Post market survey	Antibacterial	CENTRE- OXYTE	Oxyteteracycline	100 mg	1905131	May 13/2019	May 12/2021	Store below 25 °C, in cool and dry place, avoid light	Debre zeit	China	USP	Pass	Pass	90%-120%	0.983	Pass
651	QMS_DQA_709_2019	Post market survey	Antibacterial	SG OXYTETRACYCLINE	Oxyteteracycline	100 mg	1909103-2	Sep. /2019	Sep. /2022	Store tightly closed, in dark place below 30°C	Debre zeit	China	USP	Pass	Pass	90%-120%	0.9702	Pass
652	QMS_DQA_711_2019	Post market survey	Anthelmintics	Tetrafen-600mg Bolus	Tetramisole HCl	600 mg	18521	May 21/2018	May 20/2021	Below 25°C protect from sunlight	Retailer Warehouse	China	Mfg	Pass	Pass	90%-110%	0.941	Pass
653	QMS_DQA_712_2019	Post market survey	Anthelmintics	TETCLOTOR 3400	Tetramisole Hydrochloride + Oxyclozanide	2 g + 1.4 g	190818	Aug. /2018	Aug. /2022	Dry place at normal temperature	Retailer Warehouse	China	Mfg	Pass	Pass	T 95%-115%	0.997	Pass
																O 95%-115%	1.061
654	QMS_DQA_713_2019	Post market survey	Antibacterial	OXY-FOREVER	Oxyteteracycline	200 mg	20190901	Sep. 05/2019	Sep. 04/2022	Below 25°C dark & dry place	Wholesalers Warehouse	China	USP	Pass	Pass	90%-120%	0.9792	Pass
655	QMS_DQA_714_2019	Post market survey	Antibacterial	Oximic 20%LA	Oxyteteracycline	200 mg	JA 181146-1	Nov. /2018	Nov. /2021	Between 5°C and 25°C	Retailer Warehouse	Uruguay	USP	Pass	Pass	90%-120%	0.8882	Fail
656	QMS_DQA_715_2019	Post market survey	Anthelmintics	1% Ivermectin injection	Ivermectin	10 mg	181220	Dec. 20/2018	Dec. 19/2021	Room Temperature below 30°C	Retailer Warehouse	China	USP	Pass	Pass	95%-105%	0.9914	Pass
657	QMS_DQA_716_2019	Post market survey	Anthelmintics	IVERTOR	Ivermectin	10 mg	190719	Jul. /2019	Jul. /2022	Do not store above 25 °c and protect from light	Retailer Warehouse	China	USP	Pass	Pass	95%-105%	1.0211	Pass
658	QMS_DQA_717_2019	Post market survey	Antibacterial	Oxyvet-10 %	Oxytetracycline HCl	100 mg	140741909	Apr. 12/2019	Apr. 11/2022	Cool & dark place	Retailer Warehouse	Korea	USP	Pass	Pass	90%-120%	0.9162	Pass
659	QMS_DQA_718_2019	Post market survey	Antibacterial	OXYTETRATOR	Oxyteteracycline	200 mg	181106	Nov. /2018	Nov. /2021	protect from light, store in cool dry place	Retailer Warehouse	China	USP	Pass	Pass	90%-120%	0.9513	Pass
660	QMS_DQA_720_2019	Post market survey	Antibacterial	CENTRE-OXYTE 10% injection	Oxyteteracycline	100 mg	1809061	Sep. 06/2018	Sep. 05/2020	Below 25°C cool, dry place & avoid light	Wholesalers Warehouse	China	USP	Pass	Pass	90%-120%	0.8754	Fail
661	QMS_DQA_721_2019	Post market survey	Anthelmintics	Tetracozash 900	Oxyclozanide + Tetramisole HCl	450mg + 450 mg	ALT-7392	Oct. /2018	Sep. /2022	Cool dark place at room temprature	Retailer Warehouse	India	Mfg	Pass	Pass	O 95%-105%	1.0429	Pass
																T 95%-105%	0.9744
662	QMS_DQA_722_2019	Post market survey	Anthelmintics	H-TetraOxy 3400	Tetramisole Hydrochloride + Oxyclozanide	2000 mg + 1400 mg	190810N	Aug. /2019	Aug. /2022	Cool & dry place, protect from light	Retailer Warehouse	China	Mfg	Pass	Pass	T 90%-110%	0.958	Pass
																O 90%-110%	1.0219
663	QMS_DQA_723_2019	Post market survey	Anthelmintics	PETAZOLE 2500	Albendazole	2500 mg	DB071913	Jul. /2019	Jun. /2022	Protect from light, store in a cool & dry place	Retailer Warehouse	India	USP	Pass	Pass	90%-110%	0.956	Pass
664	QMS_DQA_724_2019	Post market survey	Anthelmintics	PETAZOLE 300	Albendazole	300 mg	DB091917	Sep. /2019	Aug. /2022	Protect from light, store in a cool & dry place	Retailer Warehouse	India	USP	Pass	Pass	90%-110%	0.8755	Fail
665	QMS_DQA_725_2019	Post market survey	Anthelmintics	FT-TETRAMISOLE 600MG	Tetramisole Hydrochloride	600 mg	20190601	Jun. 19/2019	Jun. 18/2022	Cool & dark place	Retailer Warehouse	China	Mfg	Pass	Pass	90%-110%	0.9806	Pass
666	QMS_DQA_726_2020	Re-registration	Anthelmintics	TETRACOZASH 3400	Each bolus contains Oxyclozanide BP. 1400mg &Tetramisole HCl BP. 2000mg & Excipients q.s	1400 mg + 2000 mg	ALT-7546	Mar. /2019	Feb. /2023	Store below 30°C in dry place, protected from direct sunlight	Addis Ababa	India	Mfg	Pass	Pass	O 90%-105%	1.0108	Pass
																T 90%-105%	0.9891
667	QMS_DQA_727_2020	Post market survey	Antibacterial	H-OXYTETRA 20 L.A.	Oxyteteracycline	200 mg	190428N	Apr. /2019	Apr. /2022	Room temprature(not exceeding 30°C) Protect from light	Somali	China	USP	Pass	Pass	90%-120%	1.0418	Pass
668	QMS_DQA_728_2020	Post market survey	Antibacterial	Oxyteteracycline 20% LA Injection	Oxyteteracycline	200 mg	181123	Nov. /2018	Oct. /2021	Cool & dry place below 30°C	Somali	China	USP	Pass	Pass	90%-120%	0.8989	Fail
669	QMS_DQA_729_2020	Post market survey	Antibacterial	OXYVIC 20 INJECTION	Oxyteteracycline	200 mg	180222	Feb. 22/2018	Feb. 21/2021	Cool, dry & dark place	Somali	China	USP	Pass	Pass	90%-120%	1.0047	Pass
670	QMS_DQA_730_2020	Post market survey	Anthelmintics	Ivervic 1 injection	Ivermectin	10 mg	181226	Dec. 26/2018	Dec. 25/2021	Cool, dry & dark place at room temp.	Somali	China	USP	Pass	Pass	95%-105%	1.0098	Pass
671	QMS_DQA_731_2020	Post market survey	Antiprotozoal	veridium 125mg	Isometamidium chloride hydrochloride	125 mg	258A1	Oct. /2016	Oct. /2021	Below 30°C	Somali	France	Mfg	Pass	Pass	90%-110%	1.0369	Pass
672	QMS_DQA_732_2020	Post market survey	Antiprotozoal	TRYPA	Isometamidium chloride	1 gm	190142	Jan. /2019	Jan. /2024	Between 15-25°C	Somali	Jordan	Mfg	Pass	Pass	90%-110%	1.0475	Pass
673	QMS_DQA_733_2020	Post market survey	Antiprotozoal	INOMIDIUM	Isometamidium chloride hydrochloride	1 gm	259A1	Oct. /2016	Oct. /2021	Cool dry & dark place below 30°C	Somali	France	Mfg	Pass	Pass	90%-110%	0.9724	Pass
674	QMS_DQA_734_2020	Post market survey	Antibacterial	OXYTETRATOR	Oxyteteracycline	200 mg	190718	Jul. /2019	Jul. /2022	protect from light, store in cool dry place, keep out of reach of children	Addis Ababa	China	USP	Pass	Pass	90%-120%	1.0458	Pass
675	QMS_DQA_735_2020	Post market survey	Anthelmintics	1% IVERMECTIN INJECTION	Ivermectin	10 mg	190615	Jun. 15/2019	Jun. 14/2022	keep away from heat and light, keep out of reach of children & store at room temprature below 30°C	Addis Ababa	China	USP	Pass	Pass	95%-105%	1.0092	Pass
676	QMS_DQA_736_2020	Post market survey	Anthelmintics	Albendazole 2500mg Deworming Bolus	Albendazole	2500 mg	19111401	Nov. 14/2019	Nov. /2022	store at room temprature in airtight container	Addis Ababa	China	USP	Pass	Pass	90%-110%	0.9888	Pass
677	QMS_DQA_737_2020	Post market survey	Anthelmintics	Albendazole 300mg Deworming Bolus	Albendazole	300 mg	19111701	Nov. 17/2019	Nov. /2023	store at room temprature in airtight container	Addis Ababa	China	USP	Pass	Pass	90%-110%	0.9441	Pass
678	QMS_DQA_738_2020	Post market survey	Antibacterial	OXYTONG 10	Oxyteteracycline	100 mg	19091103	Sep. /2019	Sep. /2022	store in cool, dry place and dark place below 30°C, away from direct sunlight	Addis Ababa	China	USP	Pass	Pass	90%-120%	0.9799	Pass
679	QMS_DQA_739_2020	Post market survey	Anthelmintics	FENBENDAZOLE 20% GRANULE	Fenbendazole	2400 mg	19FB0713	Jul. 13/2019	Jul. 12/2022	store at room temprature protect from light & keep out of reach of children	Adama	China	Mfg	Pass	Pass	90%-110%	0.9827	Pass
680	QMS_DQA_740_2020	Re-registration	Anthelmintics	CENTRE-ALBEN	Albendazole	2500 mg	1911221	Nov. 22/2019	Nov. 21/2022	store below 30°C at cool, dry place and avoid light	Addis Ababa	China	USP	Pass	Pass	90%-110%	0.955	Pass
681	QMS_DQA_741_2020	Re-registration	Anthelmintics	ASHIALBEN 2500	Albendazole	2500 mg	ALT- 7779	Aug. /2019	Jul. /2023	store below 30°C at dry place, and protect from direct sunlight	Addis Ababa	India	USP	Pass	Pass	90%-110%	0.9665	Pass
682	QMS_DQA_742_2020	Pre-registration	Antibacterial	ASHXY10%	Oxyteteracycline	100 mg	ALT- 0063	Nov. /2018	Nov. /2021	store below 30°C at dry place, and protect from direct sunlight	Addis Ababa	India	USP	Pass	Pass	90%-120%	0.9286	Pass
683	QMS_DQA_743_2020	Pre-registration	Antiprotozoal	ASAMPRO 20%	Amprolium HCl	200 mg	ALG - 838	Nov. /2019	Oct. /2022	store below 30°C at dry place, and protect from direct sunlight	Addis Ababa	India	USP	Pass	Pass	95%-105%	0.9677	Pass
684	QMS_DQA_744_2020	Pre-registration	Antiprotozoal	ASAMPRO 20%	Amprolium HCl	200 mg	ALG - 779	May. /2019	Apr. /2022	store below 30°C at dry place, and protect from direct sunlight	Addis Ababa	India	USP	Pass	Pass	95%-105%	0.9725	Pass
685	QMS_DQA_745_2020	Pre-registration	Antiprotozoal	ASAMPRO 20%	Amprolium HCl	200 mg	ALG - 831	Sep. /2019	Aug. /2022	store below 30°C at dry place, and protect from direct sunlight	Addis Ababa	India	USP	Pass	Pass	95%-105%	0.9916	Pass
686	QMS_DQA_746_2020	Pre-registration	Antiprotozoal	ASAMPRO 20%	Amprolium HCl	200 mg	ALG - 831	Sep. /2019	Aug. /2022	store below 30°C at dry place, and protect from direct sunlight	Addis Ababa	India	USP	Pass	Pass	95%-105%	0.9966	Pass
687	QMS_DQA_747_2020	Pre-registration	Anthelmintics	ASHPIPERAZINE	Piperazine citrate	1000 mg	ALG - 834	Oct. /2019	Sep. /2022	Don't store above 30°C.	Addis Ababa	India	EP	Pass	Pass	98%-101%	1.0037	Pass
688	QMS_DQA_748_2020	Pre-registration	Anthelmintics	ASHPIPERAZINE	Piperazine citrate	1000 mg	ALG - 834	Oct. /2019	Sep. /2022	store below 30°C at dry place, and protect from direct sunlight	Addis Ababa	India	EP	Pass	Pass	98%-101%	0.9959	Pass
689	QMS_DQA_749_2020	Pre-registration	Anthelmintics	ASHPIPERAZINE	Piperazine citrate	1000 mg	ALG - 834	Oct. /2019	Sep. /2022	store below 30°C at dry place, and protect from direct sunlight	Addis Ababa	India	EP	Pass	Pass	98%-101%	0.9916	Pass
690	QMS_DQA_750_2020	Pre-registration	Anthelmintics	ASHPIPERAZINE	Piperazine citrate	1000 mg	ALG - 835	Oct. /2019	Sep. /2022	store below 30°C at dry place, and protect from direct sunlight	Addis Ababa	India	EP	Pass	Pass	98%-101%	1.0034	Pass
691	QMS_DQA_751_2020	Pre-registration	Antibacterial	PENASTREP 20/25	Penicillin G Procaine + Dihydrostreptomycin Sulphate	0.2 MIU + 0.20 g	E191120	Nov. /2019	Nov. /2021	store in dry & cool place. Protect from light and seal tightly. Do not freeze.	Addis Ababa	China	USP	Pass	Pass	90%-115%	1.0697	Pass
692	QMS_DQA_752_2020	Pre-registration	Antibacterial	PENASTREP 20/20	Penicillin G Procaine + Dihydrostreptomycin Sulphate	0.2 MIU + 0.20g	E191123	Nov. /2019	Nov. /2021	store in dry & cool place. Protect from light and seal tightly. Do not freeze.	Addis Ababa	China	USP	Pass	Pass	90%-115%	1.01	Pass
693	QMS_DQA_753_2020	Pre-registration	Anthelmintics	Alben-LH 300	Albendazole	300 mg	1906058	Jun. /2019	Jun. /2022	Store below 30°C.protect from light. Keep away from moisture.	Addis Ababa	China	USP	Pass	Pass	90%-110%	0.9071	Pass
694	QMS_DQA_754_2020	Re-registration	Antiprotozoal	TRYPA	Isometamidium chloride hydrochloride	1 gm	200201	Feb. /2020	Feb. /2025	Store between 15-25°C	Addis Ababa	Jordan	Mfg	Pass	Pass	NLT 90%	0.9873	Pass
695	QMS_DQA_755_2020	Re-registration	Antiprotozoal	TRYPA	Isometamidium chloride hydrochloride	125 mg	200201	Feb. /2020	Feb. /2025	Store between 15-25°C	Addis Ababa	Jordan	Mfg	Pass	Pass	NLT 90%	1.0076	Pass
696	QMS_DQA_756_2020	Pre-registration	Anthelmintics	FLUKAZASH CATTLE	Oxyclozanide	2700 mg	ALT- 7452	Dec. /2018	Nov. 2022	store below 30°C at dry place, and protect from direct sunlight	Addis Ababa	India	Mfg	Pass	Pass	90%-110%	1.006	Pass
697	QMS_DQA_757_2020	Post market survey	Anthelmintics	IVERTOR	Ivermectin	10 mg	190719	Jul./2019	Jul./2022	do not store above 25 °c and protect from light	Addis Ababa	China	USP	Pass	Pass	95%-105%	1.0333	Pass
698	QMS_DQA_758_2020	Post market survey	Anthelmintics	Iverfen-1%	Ivermectin	10 mg	191011	Oct. 11/2019	Oct. 10/2022	store in dry & cool place below 25°C away from sun light	Addis Ababa	China	USP	Pass	Pass	95%-105%	0.9805	Pass
699	QMS_DQA_759_2020	Post market survey	Anthelmintics	Buliver	Ivermectin	10 mg	190829	Aug. /2019	Aug. /2021	keep in dry & cool place, away from light ,2 years	Addis Ababa	China	USP	Pass	Pass	95%-105%	0.9806	Pass
700	QMS_DQA_760_2020	Post market survey	Anthelmintics	H-IVER 1%	Ivermectin	10 mg	191102N	Nov. /2019	Nov. /2022	store below 25 °C and protect from light	Addis Ababa	China	USP	Pass	Pass	95%-105%	0.9911	Pass
701	QMS_DQA_761_2020	Post market survey	Anthelmintics	IverNat	Ivermectin	10 mg	190725	Jul. /2019	Jul. /2022	store in a cool dry place, below 30°C and protect from light	Addis Ababa	China	USP	Pass	Pass	95%-105%	1.0335	Pass
702	QMS_DQA_762_2020	Post market survey	Anthelmintics	Paramectin	Ivermectin	10 mg	181025	Oct. /2018	Oct. /2021	store tighty closed, in dark place below 30°C	Addis Ababa	Egypt	USP	Pass	Pass	95%-105%	1.0429	Pass
703	QMS_DQA_763_2020	Post market survey	Antibacterial	OXYTONG 10	Oxytetracycline	200mg	1907017	Jul. 2019	Jul. 2022	store below 30°C at cool, dry place, and protect from direct sunlight	Bahir Dar	China	USP	Pass	Pass	90%-120%	0.9825	Pass
704	QMS_DQA_764_2020	Post market survey	Antibacterial	BULOXY 10	Oxyteteracycline	100 mg	190713	Jul. 2019	Jul. 2021	store cool & dry place, and protect from direct sunlight, 2 years	Bahir Dar	China	USP	Pass	Pass	90%-120%	1.049	Pass
705	QMS_DQA_765_2020	Post market survey	Anthelmintics	Iverfen-1%	Ivermectin	10 mg	191011	Oct. 11/2019	Oct. 10/2022	store in a cool dry place, below 25°C and protect from light	Bahir Dar	China	USP	Pass	Pass	95%-105%	1.0212	Pass
706	QMS_DQA_766_2020	Post market survey	Anthelmintics	MECTIN	Ivermectin	10 mg	191103	Nov. /2019	Oct. /2022	store below 30°C and protect from light	Bahir Dar	China	USP	Pass	Pass	95%-105%	0.9019	Fail
707	QMS_DQA_767_2020	Post market survey	Anthelmintics	TETRACLOZAN-QK 3400MG BOLUS	Oxyclozanide + Tetramisole HCl	1400 mg + 2000 mg	BW930820	Aug. 20/2019	Aug. 19/2022	Store at room temprature and protect from light	Bahir Dar	China	Mfg	Pass	Pass	O 90%-110%	1.0188	Pass
																T 90%-110%	0.9312
708	QMS_DQA_768_2020	Post market survey	Anthelmintics	ALBEN - LH 2500	Albendazole	2500 mg	1908001	Aug. /2019	Aug. /2022	store below 30°C and protect from light	Bahir Dar	China	USP	Pass	Pass	90%-110%	0.9649	Pass
709	QMS_DQA_769_2020	Post market survey	Anthelmintics	ALBENDA-QK 300MG BOLUS	Albendazole	300 mg	B5931031	Oct. 31/2019	Oct. 30/2022	keep in dry & cool place, keep out of reach of children	Bahir Dar	China	USP	Pass	Pass	90%-110%	0.9641	Pass
710	QMS_DQA_770_2020	Post market survey	Anthelmintics	Fasinash SHEEP	Triclabendazole	250 mg	ALT-7578	Apr. /2019	Mar. /2023	store in a cool dry place, at room temprature and protect heat and moisture	Bahir Dar	India	Mfg	Pass	Pass	90%-110%	0.9831	Pass
711	QMS_DQA_771_2020	Post market survey	Anthelmintics	ALBEN 2500	Albendazole	2500mg	191101	Nov. /2019	Oct. /2023	store in a cool dry place, below 30°C	Bahir Dar	China	USP	Pass	Pass	90%-110%	0.9235	Pass
712	QMS_DQA_772_2020	Post market survey	Anthelmintics	Clozasole 3400	Tetramisole Hydrochloride + Oxyclozanide	2000 mg + 1400 mg	AP19011	Jun. 2019	May. /2022	store in a cool dry & place	Bahir Dar	India	Mfg	Pass	Pass	T 95%-105%	0.9827	Pass
																O 95%-105%	1.0263
713	QMS_DQA_773_2020	Post market survey	Anthelmintics	H-Tetra 600mg	Tetramisole Hcl	600 mg	190941N	Sep. /2019	Sep. /2022	store in a cool dry place, below 30°C and protect from light	Bahir Dar	China	Mfg	Pass	Pass	90%-110%	1.0008	Pass
714	QMS_DQA_775_2020	Consignment check	Antibacterial	FT-Oxytetracycline 10% Injection	Oxyteteracycline	100 mg	2019110101	Nov. 20/2019	Nov. 19/2021	store in a cool & dark place, below 25°C and protect from light	Modjo	China	USP	Pass	Pass	90%-120%	0.9672	Pass
715	QMS_DQA_776_2020	Consignment check	Antibacterial	FT-Oxytetracycline 10% Injection	Oxyteteracycline	100 mg	2019110102	Nov. 21/2019	Nov. 20/2021	store in a cool & dark place, below 25°C and protect from light	Modjo	China	USP	Pass	Pass	90%-120%	1.0786	Pass
716	QMS_DQA_777_2020	Consignment check	Antibacterial	FT-Oxytetracycline 10% Injection	Oxyteteracycline	100 mg	2019110103	Nov. 22/2019	Nov. 21/2021	store in a cool & dark place, below 25°C and protect from light	Modjo	China	USP	Pass	Pass	90%-120%	1.0881	Pass
717	QMS_DQA_778_2020	Consignment check	Antibacterial	FT-Oxytetracycline 10% Injection	Oxyteteracycline	100 mg	2019110104	Nov. 23/2019	Nov. 22/2021	store in a cool & dark place, below 25°C and protect from light	Modjo	China	USP	Pass	Pass	90%-120%	1.0074	Pass
718	QMS_DQA_779_2020	Pre-registration	Antibacterial	KENFLOX 20% ORAL	Enrofloxacin	200 mg	1838703	Oct. /2018	Oct. /2021	store in dark, dry place, between 15°C and 25°C and store in close Packing	Addis Ababa	Holland	EP	Pass	Pass	98.5%-101.5%	0.9885	Pass
719	QMS_DQA_780_2020	Re-registration	Anthelmintics	TETRACOZASH-C	Oxyclozanide + Levamisole HCl	1400 mg + 1000 mg	ALT-7822	Sep. /2019	Aug. /2023	store in cool and dry place	Addis Ababa	India	Mfg	Pass	Pass	O 95%-105%	1.034	Pass
																L 95%-105%	0.998
720	QMS_DQA_781_2020	Post market survey	Antibacterial	Oximic 20%LA	Oxytetracycline (Chloridrate)	200mg	JA 181145-2	Nov. /2018	Nov. /2021	Store between 15-25°C	Addis Ababa	Uruguay	USP	Pass	Pass	90%-120%	0.9777	Pass
721	QMS_DQA_782_2020	Post market survey	Antibacterial	Oximic 20%LA	Oxytetracycline (Chloridrate)	200mg	JA181147-1	Nov. /2018	Nov. /2021	Store between 15-25°C	Addis Ababa	Uruguay	USP	Pass	Pass	90%-120%	0.9342	Pass
722	QMS_DQA_783_2020	Post market survey	Anthelmintics	IVERTONG 10	Ivermectin	10 mg	190609	Jun. /2019	Jun. /2022	store in a cool dry place, below 30°C and protect from light	Addis Ababa	China	USP	Pass	Pass	95%-105%	1.0117	Pass
723	QMS_DQA_784_2020	Pre-registration	Antibacterial	REPEN	Benzylpenicillin procaine + Dihydrostreptomycin sulphate	200000 IU + 250 mg	920023	Sep. /2019	Aug. /2021	Below 30°C	Addis Ababa	Italy	USP	Pass	Pass	90%-115%	1.035	Pass
724	QMS_DQA_785_2020	Pre-registration	Anthelmintics	ALBENZA 300	Albendazole	300 mg	E191121	Nov. /2019	Nov. /2022	Below 30°C cool & dry place, protect from light	Addis Ababa	China	USP	Pass	Pass	90%-110%	1.0797	Pass
725	QMS_DQA_786_2020	Pre-registration	Anthelmintics	ALBENZA 2500	Albendazole	2500 mg	E191122	Nov. /2019	Nov. /2022	Below 30°C cool & dry place, protect from light	Addis Ababa	China	USP	Pass	Pass	90%-110%	1.0132	Pass
726	QMS_DQA_787_2020	Pre-registration	Anthelmintics	ALBIDOL-300	Albendazole	300 mg	C25A8390001	Dec. /2019	Nov. /2024	Dry place, Below 30°C, protect from light	Addis Ababa	India	USP	Pass	Pass	90%-110%	0.9652	Pass
727	QMS_DQA_788_2020	Pre-registration	Anthelmintics	ALBIDOL-600	Albendazole	600 mg	C25A5990001	Nov. /2019	Oct. /2024	Dry place, Below 30°C, protect from light	Addis Ababa	India	USP	Pass	Pass	90%-110%	1.0136	Pass
728	QMS_DQA_789_2020	Re-registration	Antibacterial	PHENOXYL 10%	Oxytetracycline	100 mg	3002895	Oct. /2019	Oct. /2022	Room Temp.	Addis Ababa	Belgium	USP	Pass	Pass	90%-120%	1.0194	Pass
729	QMS_DQA_790_2020	Re-registration	Antibacterial	PHENOXYL 20%	Oxytetracycline	200 mg	3003195	Jan. /2020	Jan. /2023	Room Temp.	Addis Ababa	Belgium	USP	Pass	Pass	90%-120%	1.0328	Pass
730	QMS_DQA_791_2020	Re-registration	Antibacterial	NEWOXY 10%	Oxytetracycline	100 mg	191221	Dec. 21/2019	Dec. 20/2021	Room Temp. (between 15-25°C) & in dark	Addis Ababa	China	USP	Pass	Pass	90%-120%	1.0124	Pass
731	QMS_DQA_792_2020	Re-registration	Antibacterial	NEWOXY 20%	Oxytetracycline	200 mg	191222	Dec. 22/2019	Dec. 21/2021	Room Temp. (between 15-25°C) & in dark	Addis Ababa	China	USP	Pass	Pass	90%-120%	1.0367	Pass
732	QMS_DQA_793_2020	Re-registration	Antiprotozoal	DIMAZNC	Diminazene diaceturate + Phenazone	1.05 g + 1.31 g	191219	Dec. 19/2019	Dec. 18/2022	Room Temp. (between 15-25°C) & in dark	Addis Ababa	China	Mfg	Pass	Pass	D 90%-110%	0.9307	Pass
																P 90%-110%	0.9174
733	QMS_DQA_794_2020	Pre-registration	Anthelmintics	TETRASOLE 600	Tetramisole HCl	600 mg	DB101929	Oct. /2019	Sep. /2022	Below 30°C & protect from light	Addis Ababa	India	Mfg	Pass	Pass	90%-110%	1.0185	Pass
734	QMS_DQA_795_2020	Pre-registration	Anthelmintics	TETROX 900	Tetramisole HCl + Oxyclozanide	450mg + 450mg	DB101932	Oct. /2019	Sep. /2022	Below 30°C & protect from light	Addis Ababa	India	Mfg	Pass	Pass	T 90%-110%	0.9779	Pass
																O 90%-110%	0.9301
735	QMS_DQA_796_2020	Pre-registration	Anthelmintics	FASCONIL 2400	Levamisole HCl + Oxyclozanide	1000 mg + 1400 mg	DB101941	Oct. /2019	Sep. /2022	Below 30°C & protect from light	Addis Ababa	India	Mfg	Pass	Pass	L 90%-110%	0.9281	Pass
																O 90%-110%	1.031
736	QMS_DQA_797_2020	Pre-registration	Anthelmintics	TETROX 3400	Tetramisole HCl + Oxyclozanide	2000 mg + 1400 mg	DB101936	Oct. /2019	Sep. /2022	Below 30°C & protect from light	Addis Ababa	India	Mfg	Pass	Pass	T 90%-110%	0.9742	Pass
																O 90%-110%	0.9732
737	QMS_DQA_798_2020	Re-registration	Anthelmintics	Ivervic 1 injection	Ivermectin	10 mg	200120	Jan. 20/2020	Jan. 19/2023	Cool, dry & dark place at room temp.	Addis Ababa	China	USP	Pass	Pass	95%-105%	1.0111	Pass
738	QMS_DQA_799_2020	Re-registration	Antiprotozoal	Securidium	Isometamidium Chloride hydrochloride + Antpyrine q.s.p/s.q.f	1 gm + 6.2 g	355A1	Oct. /2019	Oct. /2022	Dry place below 30°C	Addis Ababa	France	Mfg	Pass	Pass	95%-110%	0.9201	Fail
739	QMS_DQA_800_2020	Re-registration	Antiprotozoal	SURVIDIM	Diminazene diaceturate + Vitamin B12 + Vitamin B6 + Antipyrin	1.05g + 1mg + 5mg+q.s.p	417A1	Oct. /2019	Oct. /2022	Dry place below 30°C	Addis Ababa	France	Mfg	Pass	Pass	D 40.05-48.95g%g	48.18	Pass
																B12 0.038-0.046g%g	0.0429
																B6 0.191-0.233g%g	0.1957
																P 44.40-54.20g%g	44.98
740	QMS_DQA_801_2020	Re-registration	Antiprotozoal	Ethidium	Homidium Bromide	250 mg	210A1	Nov. 12/2019	Nov. 12/2024	Dry place below 30°C	Addis Ababa	France	Mfg	Pass	Pass	225-275mg/tab	247.42	Pass
741	QMS_DQA_802_2020	Pre-registration	Antibacterial	CENTRE-OXYTE 10% Injection	Oxyteteracycline	100 mg	2004261	Apr. 26/2020	Apr. 23/2020	Store below 25°C at a cool,dry place ,and avoid light	Addis Ababa	China	USP	Pass	Pass	90%-120%	0.9862	Pass
742	QMS_DQA_803_2020	Re-registration	Anthelmintics	IVERTOR Ivermectin 1% Injection	Ivermectin	10 mg	200315	Mar. /2020	Mar. /2023	do not store above 25 °c and protect from light, keep out of reach children	Addis Ababa	China	USP	Pass	Pass	95%-105%	0.9855	Pass
743	QMS_DQA_804_2020	Pre-registration	Anthelmintics	FT-FEHUNOX 900MG	Triclabendazole	900 mg	20200401	Apr. 15/2020	Apr. 14/2023	do not store above 30°c and protect from frost	Addis Ababa	China	Mfg	Pass	Pass	90%-110%	0.9767	Pass
744	QMS_DQA_805_2020	Pre-registration	Anthelmintics	FT-Tetraclozan 3400mg	Oxyclozanide + Tetramisole HCl	1400mg + 2000mg	20200401	Apr. 16/2020	Apr. 15/2023	store at a cool and dry place and below 30°c	Addis Ababa	China	Mfg	Pass	Pass	O 90%-110%	1.0232	Pass
																T 90%-110%	1.0866
745	QMS_DQA_807_2020	Re-registration	Antibacterial	MASTITIS 2 10g	Procaine benzylpenicillin + Neomycin sulphate + Excipients	300000IU + 500000IU + 10g	3003138	Feb. /2020	Feb. /2023	Store below 30°c & protect from light	Addis Ababa	Belgium	Mfg	Pass	Pass	95%-105%	0.9935	Pass
746	QMS_DQA_808_2020	Pre-registration	Antibacterial	D-OXY LA Oxytetracycline 20% Injection	Oxytetracycline	200 mg	DP-200422	Apr. 22/2020	Apr. /2022	store in a cool dry place, below 25°C and protect from light	Addis Ababa	P.R.C	USP	Pass	Pass	90%-120%	0.8558	Fail
747	QMS_DQA_809_2020	Pre-registration	Antibacterial	D-OXY Oxytetracycline 10% Injection	Oxyteteracycline	100 mg	DP-200420	Apr. 20/2020	Apr. /2022	store in a cool dry place, below 25°C and protect from light	Addis Ababa	P.R.C	USP	Pass	Pass	90%-120%	0.776	Fail
748	QMS_DQA_810_2020	Pre-registration	Anthelmintics	D-IVER	Ivermectin	10 mg	DP-200424	Apr. 24/2020	Apr. /2022	store below 25°C and protect from light	Addis Ababa	China	USP	Pass	Pass	95%-105%	1.0495	Pass
749	QMS_DQA_811_2020	Re-registration	Miscellaneous	Synchromate	Cloprostenol sodium	0.283 mg	27224	Mar. /2019	Feb. /2021	store below 25°C and protect from light	Addis Ababa	Germany	USP	Pass	Pass	90%-110%	1.0111	Pass
750	QMS_DQA_812_2020	Pre-registration	Antibacterial	H-Oxy WSP	Oxytetracycline HCl	200 mg	200609N	Jun. /2020	Jun. /2023	store at a cool and dry place and below 25°c	Addis Ababa	China	USP	Pass	Pass	90%-120%	0.9575	Pass
751	QMS_DQA_813_2020	Pre-registration	Antibacterial	H-PPF VET	Procaine Penicillin G + Sodium Penicillin G	3,000,000 IU + 1,000,000 IU	200507N	May. /2020	May. /2023	store below 25°c	Addis Ababa	China	USP	Pass	Pass	90%-115%	1.035	Pass
752	QMS_DQA_814_2020	Post market survey	Antibacterial	OXYTET-5	Oxyteteracycline	50 mg	191001	Oct. /2019	Oct. /2022	store in normal condition below 30°c	jigjiga	China	USP	Pass	Pass	90%-120%	0.8709	Fail
753	QMS_DQA_815_2020	Post market survey	Anthelmintics	GLOBEND	Albendazole	25mg	GB90001	Jan. /2020	Dec. /2022	Store in cool place, away from light	jigjiga	India	USP	Pass	Pass	90%-120%	1.1301	Pass
754	QMS_DQA_816_2020	Post market survey	Anthelmintics	FASKOGLOW TABLETS	Oxyclozanide	500 mg	GB18803	Mar. /2018	Feb. /2021	Store 0 to 25°c	jigjiga	India	Mfg	Pass	Pass	90%-110%	0.9279	Pass
755	QMS_DQA_817_2020	Post market survey	Anthelmintics	H-Tetra 600mg	Tetramisole Hydrochloride	600 mg	200329N	Mar. /2020	Mar. /2023	store at a cool and dry place and below 30°c	jigjiga	China	Mfg	Pass	Pass	90%-110%	0.8471	Fail
756	QMS_DQA_818_2020	Post market survey	Anthelmintics	VERMECTIN	Ivermectin	10 mg	7968	Nov. /2017	Nov. /2020	keep in dry, dark place below 30°c.	jigjiga	Jordan	USP	Pass	Pass	95%-105%	0.884	Fail
757	QMS_DQA_819_2020	Post market survey	Anthelmintics	TETRAMISOLE (600MG/Bolus)	Tetramisole HCl	600 mg	1909112	Sep. /2019	Sep. /2022	keep in dry, dark place below 10 to 25°c.	jigjiga	China	Mfg	Pass	Pass	90%-110%	0.8951	Fail
758	QMS_DQA_820_2020	Post market survey	Anthelmintics	PARAMECTIN	Ivermectin	10 mg	190613	Jun. /2019	Jun. /2022	Store tightly closed, in dark place below 30°C	jigjiga	Egypt	USP	Pass	Pass	95%-105%	1.0058	Pass
759	QMS_DQA_822_2020	Post market survey	Antibacterial	S OXYTETRACYCLINE	Oxytetracycline	50 mg	18102501	Oct. /2018	Oct. /2021	Store in cool place (max 77 °F) do not expose to sunlight.	Awale	China	USP	Pass	Pass	90%-120%	0.9966	Pass
760	QMS_DQA_823_2020	Re-registration	Antibacterial	ASHTYL 20%	Tylosin Tartrate	20% w/w	ALG-810	Jun. /2019	Feb. /2022	store below 30°C in dry place and protect from light	Addis Ababa	India	Mfg	Pass	Pass	95%-105%	0.9902	Pass
761	QMS_DQA_824_2020	Pre-registration	Antiprotozoal	Intromidium	Isometamidium chloride hydrochloride	1000 mg	IM/001/18	Oct. /2018	Oct. /2022	store in dark and dry below 30°C	Addis Ababa	Holland	Mfg	Pass	Pass	90%-110%	0.9484	Pass
762	QMS_DQA_825_2020	Pre-registration	Antibacterial	Intramast LC 5g	Cloxacillin (as cloxacillin sodium) + Ampicillin ( as ampicillin sodium)	200 mg + 75 mg	360662	Mar. /2020	Mar. /2022	Dark and dry below 30°C. Do not freeze.	Addis Ababa	Holland	Mfg	Pass	Pass	C 36-44mg/g	43.32mg/g	Pass
																A 13.5-16.5mg/g	15.61mg/g
763	QMS_DQA_826_2020	Pre-registration	Antibacterial	megamast LC	Procaine penicillin G+streptomycin sulphate + Neomycin sulphate	100000 IU + 100mg + 100mg	360546	Jan. /2020	Jan./2022	Dark and dry below 30°C. Do not freeze.	Addis Ababa	Holland	Mfg	Pass	Pass	PP 90000-110000 IU/5g	90465.13 IU/5g	Pass
																SS 90-110mg/5g	93.16mg/5g
																N 90-110mg/5g	100.31mg/5g
																P 9-11mg/5g	9.99mg/5g
764	QMS_DQA_827_2020	Re-registration	Antiprotozoal	SERMIDIUM	Isometamidium chloride hydrochloride	1000 mg	AT00316	Jun. /2019	May. /2021	store between 10°C to 25°C. protected fro light	Addis Ababa	India	Mfg	Pass	Pass	90%-110%	1.0048	Pass
765	QMS_DQA_828_2020	Re-registration	Anthelmintics	TETRACOZASH 900	Oxyclozanide + Tetramisole Hydrochloride	450mg + 450 mg	ALT-7734	Aug./2019	Jul. /2023	store in a cool and dark place at room tempature	Addis Ababa	India	Mfg	Pass	Pass	O 95%-105%	1.0142	Pass
																T 95%-105%	1.0119
766	QMS_DQA_830_2020	Re-registration	Antiprotozoal	SEMIDIUM 125MG	Isometamidium chloride hydrochloride	125 mg	AT00379	Dec. /2019	Nov./2021	store between 10°C to 25°C. protected from light	Addis Ababa	India	Mfg	Pass	Pass	90%-110%	1.0165	Pass
767	QMS_DQA_831_2020	Pre-registration	Antibacterial	Oxytetracycline L.A. 20%	Oxytetracycline	200 mg	20200702	Jul./2020	Jul. /2023	keep in cool(below 25° C) and dry place	Addis Ababa	China	USP	Pass	Pass	90%-120%	1.0762	Pass
768	QMS_DQA_832_2020	Pre-registration	Antibacterial	Oxytetracycline 10%	Oxytetracycline	100 mg	20200604	Jun. /2020	Jun. /2023	keep in cool(below 25° C) and dryplace	Addis Ababa	China	USP	Pass	Pass	90%-120%	1.0007	Pass
769	QMS_DQA_833_2020	Pre-registration	Antibacterial	Oxytetracycline 5%	Oxytetracycline	50 mg	20200602	Jun. /2020	Jun. /2023	keep in cool(below 25° C) and dryplace	Addis Ababa	China	USP	Pass	Pass	90%-120%	1.05	Pass
770	QMS_DQA_834_2020	Pre-registration	Anthelmintics	Ivomec 1%	Ivermectin	10 mg	20200301	Mar. /2020	Mar. /2023	keep in cool(below 25° C) and dryplace	Addis Ababa	China	USP	Pass	Pass	95%-105%	0.9333	Pass
771	QMS_DQA_835_2020	Consignment check	Anthelmintics	DUXA-QK 600 MG BOLUS	Tetramisole HCl	600 mg	BA540625	Jun.25/2020	Jun. 24/2023	Store at room temperature and protect from light	Modjo dry port	China	Mfg	Pass	Pass	90%-110%	0.927	Pass
772	QMS_DQA_836_2020	Consignment check	Anthelmintics	FENBENDAZOLE 20% GRANULE	Fenbendazole	2400 mg	20FB0629	Jun.29/2020	Jun. 28/2023	Store at room temperature and protect from light	Modjo dry port	China	Mfg	Pass	Pass	90%-110%	0.9754	Pass
773	QMS_DQA_837_2020	Consignment check	Anthelmintics	TETRACOZASH 900	Oxyclozanide + Tetramisole Hydrochloride	450 mg + 450 mg	ALT-8248	Jun. /2020	May./2024	store in cool and dark place at room tempature	Modjo dry port	India	Mfg	Pass	Pass	O 95%-105%	1.0318	Pass
																T 95%-105%	0.9718
774	QMS_DQA_838_2020	Consignment check	Anthelmintics	TETRACOZASH 900	Oxyclozanide + Tetramisole Hydrochloride	450 mg + 450 mg	ALT-8353	Jul. /2020	Jun./2024	store in cool and dark place at room tempature	Modjo dry port	India	Mfg	Pass	Pass	O 95%-105%	1.0271	Pass
																T 95%-105%	0.9897
775	QMS_DQA_839_2020	Re-registration	Anthelmintics	DOXANISH SHEEP	Tetramisole HCl	150 mg	T001/11/19	Nov. /2019	Oct. /2023	store below 30° C in dry place , protect from light.	Addis Ababa	India	Mfg	Pass	Pass	90%-110%	1.0448	Pass
776	QMS_DQA_840_2020	Pre-registration	Anthelmintics	TERACLOZ 900	Oxyclozanide + Tetramisole Hydrochloride	450 mg + 450 mg	200101	Jan. /2020	Dec. /2023	Store in a cool, dry and dark place below 30 ° C	Addis Ababa	China	Mfg	Pass	Pass	O 90%-110%	1.016	Pass
																T 90%-110%	1.042
777	QMS_DQA_841_2020	Pre-registration	Anthelmintics	TERACLOZ 3400	Oxyclozanide + Tetramisole Hydrochloride	1400 mg + 2000 mg	200102	Jan. /2020	Dec. /2023	Store in a cool, dry and dark place below 30 ° C	Addis Ababa	China	Mfg	Pass	Pass	O 90%-110%	0.987	Pass
																T 90%-110%	1.067
778	QMS_DQA_842_2020	Pre-registration	Antiprotozoal	Avatec 150G	Lasalocid A Sodium	150 g	AV91109	Mar. /2019	Feb. /2022	At Room temprature	Addis Ababa	Italy	Mfg	Pass	Pass	92.5%-107.5%	0.9314	Pass
779	QMS_DQA_843_2020	Pre-registration	Anthelmintics	FT-Tetraclozan 900mg	Oxyclozanide + Tetramisole HCl	450 mg + 450 mg	20200601	Jun. 06/2020	Jun. 05/2023	Store in a cool, dry & below 30 ° C	Addis Ababa	China	Mfg	Pass	Pass	O 90%-110%	1.0536	Pass
																T 90%-110%	1.0709
780	QMS_DQA_844_2020	Pre-registration	Anthelmintics	FT-Nisole-S	Oxyclozanide 1400mg + Levamisole HCl 100mg/bolus	1400 mg + 100 mg	20200601	Jun. 26/2020	Jun. 25/2023	Store in a cool, dry & below 30 ° C	Addis Ababa	China	Mfg	Pass	Pass	O 90%-110%	1.077	Pass
																L 90%-110%	0.9944
781	QMS_DQA_845_2020	Pre-registration	Antiprotozoal	SAMOTONG 125 mg	Isometamidium chloride hydrochloride	125 mg	190327	Mar. /2019	Mar. /2024	Store in a cool & dry below 30 ° C, Protect From Light.	Addis Ababa	China	Mfg	Pass	Pass	90%-110%	1.0296	Pass
782	QMS_DQA_846_2020	Pre-registration	Antiprotozoal	SAMOTONG 1g	Isometamidium chloride hydrochloride	1g	190328	Mar. /2019	Mar. /2024	Store in a cool & dry below 30 ° C, Protect From Light.	Addis Ababa	China	Mfg	Pass	Pass	90%-110%	0.951	Pass
783	QMS_DQA_847_2020	Post market survey	Anthelmintics	Albendazole suspension 2.5%	Albendazole	25 mg	200207	Feb. /2020	Feb. /2023	Store in cool place, protect from direct sun light	Jigjiga	China	USP	Pass	Pass	90%-120%	1.145	Pass
784	QMS_DQA_848_2020	Post market survey	Anthelmintics	Albafas	Albendazole	100 mg	9521A43NKL	Dec. /2019	Dec. /2022	Store at T ° not exceeding 30° C.	Jigjiga	Kenya	USP	Pass	Pass	90%-120%	0.945	Pass
785	QMS_DQA_849_2020	Post market survey	Anthelmintics	IVERMEK	Ivermectin	10 mg	200310	Mar. /2020	Mar. /2023	Store at T ° not exceeding 30° C.	Jigjiga	China	USP	Pass	Pass	95%-105%	0.8755	Fail
786	QMS_DQA_852_2020	Pre-registration	Antibacterial	ASHOXYTM20%LA	Oxytetracycline	200 mg	ALI-0083	Dec. /2018	Nov. /2021	Store below 30 ° C, Protect From Light.	Addis Ababa	India	USP	Pass	Pass	90%-120%	0.9609	Pass
787	QMS_DQA_853_2020	Consignment check	Antibacterial	BULOXY 10	Oxyteteracycline	100 mg	200718	Jul. /2020	Jul. /2022	Store in a cool & dry below 25 ° C, Protect From Light.	Modjo	China	USP	Pass	Pass	90%-120%	0.9675	Pass
788	QMS_DQA_854_2020	Consignment check	Antiprotozoal	TRYPASHISH®	Isometamidium Chloride HCl	1.0 gm	ALS-726	Apr. /2020	Mar. /2023	Store in a cool & dry place, Protect From Light.	Modjo	India	Mfg	Pass	Pass	NLT 85%	1.0546	Pass
789	QMS_DQA_855_2020	Consignment check	Antiprotozoal	TRYPASHISH®	Isometamidium Chloride HCl	1.0 gm	ALS-734	Jun. /2020	May. /2023	Store in a cool & dry place, Protect From Light.	Modjo	India	Mfg	Pass	Pass	NLT 85%	1.0548	Pass
790	QMS_DQA_856_2020	Consignment check	Anthelmintics	ENACURE 22%	Febendazole	2640 mg	ALG-930	Jul. /2020	Jun. /2022	Store in a cool & dry place	Modjo	India	Mfg	Pass	Pass	90%-110%	1.0686	Pass
791	QMS_DQA_857_2020	Pre-registration	Anthelmintics	ASHIALBEN 600	Albendazole	600 mg	ALS/ROW/ALBT/004	Aug. /2020	Jul. /2024	Store below 30 ° C, Protect From Light.	Addis Ababa	India	USP	Pass	Pass	90%-110%	1.013	Pass
792	QMS_DQA_858_2020	Pre-registration	Miscellaneous	Dorbene vet 1 mg/ml	medetomine hydrochloride + methyl parahydroxy benzoate + Propyl parahydroxylbenzoate	1 mg	9028-18	Oct.01/2019	Oct.31/2021	keep ot of children and sight of children	Addis Ababa	Spain	Mfg	Pass	Pass	Med. HCl 95%-105%	0.1075	Pass
																methyl p. 90%-110%	0.9128
																propyl p. 90%-110%	1.0535
793	QMS_DQA_860_2020	Pre-registration	Miscellaneous	Alzane vet 5 mg/ml	Atipametzole hydrochloride + methyl parahydrobenzate	5 mg + 1mg	0012-91	Feb.01 /2020	Feb./2022	keep ot of children and sight of children	Addis Ababa	Spain	USP	Pass	Pass	A 95%-105%	1.0082	Pass
																M 90%-110%	1.0184
794	QMS_DQA_863_2020	Re-registration	Antiprotozoal	SEQUZENE®	Diminazene diaceturate + Phenazone (Antipyrine)	1.05 g + 1.31 g	AT00429C	May. /2020	Oct. /2024	store between 10⁰ to 25⁰ C	Addis Ababa	India	Mfg	Pass	Pass	D 95%-110%	1.0226	Pass
																P 95%-110%	0.9941
795	QMS_DQA_864_2020	Pre-registration	Anthelmintics	SEQUZOLE® 10%	Albendazole	100 mg	AT00388A	Jan. /2020	Dec. /2022	Store in cool place, protect from direct sun light	Addis Ababa	India	USP	Pass	Pass	90%-110%	0.9992	Pass
796	QMS_DQA_865_2020	Post market survey	Anthelmintics	ALBENDA-QK 300MG BOLUS	Albendazole	300 mg	B2030522	May. 22/2020	May. 21/2023	Store in a cool, dry and dark	Metema	China	USP	Pass	Pass	90%-110%	1.0058	Pass
797	QMS_DQA_866_2020	Post market survey	Anthelmintics	ASHIALBEN®300	Albendazole	300 mg	ALT-8156	Mar. /2020	Feb. /2024	Store in well closed container at room temprature	Gendawuha	India	USP	Pass	Pass	90%-110%	0.9002	Pass
798	QMS_DQA_867_2020	Post market survey	Anthelmintics	ALBENTONG 300	Albendazole	300 mg	200725	Jul. /2020	Jul. /2024	Cool dry & dark place below 30°C	Azezo	China	USP	Pass	Pass	90%-110%	0.7391	Fail
799	QMS_DQA_868_2020	Post market survey	Anthelmintics	ASHIALBEN®300	Albendazole	300 mg	ALT-7973	Dec. /2019	Nov. /2023	Store in well closed container at room temprature	Metema	India	USP	Pass	Pass	90%-110%	0.9001	Pass
800	QMS_DQA_869_2020	Post market survey	Anthelmintics	ASHIALBEN®300	Albendazole	300 mg	ALT-8156	Mar. /2020	Feb. /2024	Store in well closed container at room temprature	Debark	India	USP	Pass	Pass	90%-110%	0.9293	Pass
801	QMS_DQA_870_2020	Post market survey	Anthelmintics	ALBENDA-QK 300MG BOLUS	Albendazole	300 mg	B2030526	May. 26/2020	Apr. 25/2023	Store in a cool, dry and dark	Debark	China	USP	Pass	Pass	90%-110%	0.9564	Pass
802	QMS_DQA_871_2020	Post market survey	Anthelmintics	ASHIALBEN®300	Albendazole	300 mg	ALT-8394	Jul. /2020	Jul. /2024	Store in well closed container at room temprature	Gondar Town	India	USP	Pass	Pass	90%-110%	0.9569	Pass
803	QMS_DQA_872_2020	Post market survey	Anthelmintics	ALZOLE® 300	Albendazole	300 mg	J6324	Jul. /2020	Jun. /2024	Store in dry place under 30 ° C	Gondar Town	Ethiopia	USP	Pass	Pass	90%-110%	0.8339	Fail
804	QMS_DQA_873_2020	Post market survey	Anthelmintics	ALBENTONG 300	Albendazole	300 mg	ALT-7973	Jul. /2020	Jun. /2024	Cool dry & dark place below 30°C	Gondar Town	China	USP	Pass	Pass	90%-110%	0.8026	Fail
805	QMS_DQA_874_2020	Post market survey	Anthelmintics	ALBENTONG 300	Albendazole	300 mg	200725	Jul. /2020	Jun. /2024	Cool dry & dark place below 30°C	Maksegnit	China	USP	Pass	Pass	90%-110%	0.838	Fail
806	QMS_DQA_875_2020	Post market survey	Anthelmintics	ALBEN-LH 300	Albendazole	300 mg	2005101	May. /2020	May. /2023	Store below 30°C.protect from light. Keep away from moisture.	Maksegnit	China	USP	Pass	Pass	90%-110%	0.98	Pass
807	QMS_DQA_876_2020	Post market survey	Anthelmintics	ALBEN 300	Albendazole	300 mg	200901	Sep. /2020	Aug. /2023	Store Below 25 ° C, in cool and dry place Protect From Light.	Addis Zemen	China	USP	Pass	Pass	90%-110%	0.8406	Fail
808	QMS_DQA_877_2020	Post market survey	Anthelmintics	ASHIALBEN®300	Albendazole	300 mg	ALT-8389	Jul. /2020	Jun. /2024	Store in well closed container at room temprature	Woreta	India	USP	Pass	Pass	90%-110%	0.8255	Fail
809	QMS_DQA_878_2020	Post market survey	Anthelmintics	YZ-ALBENDAZOLE 300	Albendazole	300 mg	200716B	Jul. /2020	Jul. /2025	Store in cool & dry place under 25° C	Debre - Tabor	China	USP	Pass	Pass	90%-110%	0.9129	Pass
810	QMS_DQA_879_2020	Post market survey	Anthelmintics	ALBEN 300	Albendazole	300 mg	200601	Jun. /2020	May. /2024	Store Below 25 ° C, in cool and dry place Protect From Light.	Debre - Tabor	China	USP	Pass	Pass	90%-110%	0.8459	Fail
811	QMS_DQA_880_2020	Post market survey	Anthelmintics	ALBEN 300	Albendazole	300 mg	200601	Jun. /2020	May. /2024	Store Below 25 ° C, in cool and dry place Protect From Light.	Gaynt	China	USP	Pass	Pass	90%-110%	0.8302	Fail
812	QMS_DQA_881_2020	Post market survey	Anthelmintics	ALBENDA-QK 2500MG BOLUS	Albendazole	2500 mg	B2050110	Jan. 10/2020	Jan. 09/2023	Cool, dry dark place	Metema	China	USP	Pass	Pass	90%-110%	1.0393	Pass
813	QMS_DQA_882_2020	Post market survey	Anthelmintics	PETAZOLE 2500	Albendazole	2500 mg	2B022012	Feb. /2020	Jan. /2023	In cool and dry place, protect from light	Gendawuha	India	USP	Pass	Pass	90%-110%	0.8071	Fail
814	QMS_DQA_883_2020	Post market survey	Anthelmintics	YZ-ALBENDAZOLE 300	Albendazole	300 mg	200920B	Sep. /2020	Sep. /2025	Store in cool & dry place under 25° C	Debark	China	USP	Pass	Pass	90%-110%	1.0484	Pass
815	QMS_DQA_884_2020	Post market survey	Anthelmintics	ASHIALBEN®2500	Albendazole	2500 mg	ALT-8260	Jun. /2020	May. /2024	store in well closed container room temprature	Gondar Town	India	USP	Pass	Pass	90%-110%	0.9898	Pass
816	QMS_DQA_885_2020	Post market survey	Anthelmintics	ALBENDA-QK 2500MG BOLUS	Albendazole	2500 mg	B8550322	Mar. /2018	Mar. /2021	Cool, dry dark place	Gondar Town	China	USP	Pass	Pass	90%-110%	0.9	Pass
817	QMS_DQA_886_2020	Post market survey	Anthelmintics	ALBEN-LH 2500	Albendazole	2500 mg	1908001	Aug. /2019	Aug. /2022	Store below 30°C.protect from light. Keep away from moisture.	Azezo	China	USP	Pass	Pass	90%-110%	0.9032	Pass
818	QMS_DQA_887_2020	Post market survey	Anthelmintics	ALBENDA-QK 2500MG BOLUS	Albendazole	2500 mg	B2050110	Jan. /2020	Jan. /2023	Cool, dry dark place	Maksegnit	China	USP	Pass	Pass	90%-110%	0.9863	Pass
819	QMS_DQA_888_2020	Post market survey	Anthelmintics	ASHIALBEN®2500	Albendazole	2500 mg	ALT-8260	Jun. /2020	May. /2024	store in well closed container room temprature	Addis Zemen	India	USP	Pass	Pass	90%-110%	0.9275	Pass
820	QMS_DQA_889_2020	Post market survey	Anthelmintics	ASHIVER™5	Ivermectin	5 mg	ALT-8297	Jun. /2020	May. /2024	Store Below 30 ° C and Protect From Light.	Woreta	India	USP	Pass	Pass	90%-110%	0.923	Pass
821	QMS_DQA_890_2020	Post market survey	Anthelmintics	ASHIALBEN®2500	Albendazole	2500 mg	ALT-8229	May. /2020	Apr. /2024	store in well closed container room temprature	Debre - Tabor	India	USP	Pass	Pass	90%-110%	0.912	Pass
822	QMS_DQA_891_2020	Post market survey	Anthelmintics	YZ-ALBENDAZOLE 2500MG	Albendazole	2500 mg	190730	Jul. /2019	Jul. /2024	Store in cool & dry place under 25° C	Gaynt	China	USP	Pass	Pass	90%-110%	0.9799	Pass
823	QMS_DQA_892_2020	Post market survey	Anthelmintics	PETAZOLE 2500	Albendazole	2500 mg	DB022029	Feb. /2020	Jan. /2023	In cool and dry place, protect from light	Debark	India	USP	Pass	Pass	90%-110%	0.9974	Pass
824	QMS_DQA_893_2020	Post market survey	Anthelmintics	FENACURE 750	Fenbendazole	750 mg	ALT-8067	Jun. /2020	May. /2024	Store in well closed container at room temprature	Gendawuha	India	Mfg	Pass	Pass	95%-105%	0.9701	Pass
825	QMS_DQA_894_2020	Post market survey	Anthelmintics	FENACURE 750	Fenbendazole	750 mg	ALT-8069	Apr. /2020	Mar. /2024	Store in well closed container at room temprature	Gaynt	India	Mfg	Pass	Pass	95%-105%	1.0184	Pass
826	QMS_DQA_895_2020	Post market survey	Anthelmintics	FENACURE 750	Fenbendazole	750 mg	ALT-7466	Aug. /2020	Jul. /2024	Store in well closed container at room temprature	Debre - Tabor	India	Mfg	Pass	Pass	95%-105%	1.0382	Pass
827	QMS_DQA_896_2020	Post market survey	Anthelmintics	ASHIVER™5	Ivermectin	5 mg	ALT-8184	Apr. /2020	Mar. /2024	Store Below 30 ° C and Protect From Light.	Metema	India	USP	Pass	Pass	90%-110%	0.9233	Pass
828	QMS_DQA_897_2020	Post market survey	Anthelmintics	ASHIVER™5	Ivermectin	5 mg	ALT-8437	Aug. /2020	Jul. /2024	Store Below 30 ° C and Protect From Light.	Gondar Town	India	USP	Pass	Pass	90%-110%	0.983	Pass
829	QMS_DQA_898_2020	Post market survey	Anthelmintics	ASHIVER™5	Ivermectin	5 mg	ALT-8296	Jun. /2020	May. /2024	Store Below 30 ° C and Protect From Light.	Azezo	India	USP	Pass	Pass	90%-110%	0.9612	Pass
830	QMS_DQA_899_2020	Post market survey	Anthelmintics	ASHIVER™5	Ivermectin	5 mg	ALT-8437	Aug. /2020	Jul. /2024	Store Below 30 ° C and Protect From Light.	Woreta	India	USP	Pass	Pass	90%-110%	0.9503	Pass
831	QMS_DQA_900_2020	Post market survey	Antibacterial	OXY-LH 20	Oxytetracycline	200 mg	1907017	Jul. /2019	Jul. /2022	Store Below 25 ° C, in cool and dry place Protect From Light.	Bishoftu	China	USP	Pass	Pass	90%-120%	1.3118	Fail
832	QMS_DQA_901_2020	Post market survey	Antibacterial	FT-Oxytetracycline 10% Injection	Oxyteteracycline	100 mg	20200303	Mar. 17/2020	Mar. 16/2022	Store Below 30 ° C, in cool and dark place Protect From Light.	Woliyta sodo	China	USP	Pass	Pass	90%-120%	0.9559	Pass
833	QMS_DQA_902_2020	Post market survey	Anthelmintics	IVER-LH 1%	Ivermectin	10 mg	2008154	Aug. /2020	Aug. /2023	Store Below 30 ° C and Protect From Light.	Woliyta sodo	China	USP	Pass	Pass	95%-105%	1.0004	Pass
834	QMS_DQA_903_2020	Post market survey	Anthelmintics	AVOMECTIN	Ivermectin	10 mg	20007031	Aug. /2020	Aug. /2022	Store Below 30 ° C and Protect From Light.	Shashemene	Sudan	USP	Pass	Pass	95%-105%	0.981	Pass
835	QMS_DQA_904_2020	Post market survey	Anthelmintics	IVERTONG 10	Ivermectin	10 mg	200311	Mar. /2020	Mar. /2023	Store Below 25 ° C, in cool and dry place Protect From Light.	Shashemene	China	USP	Pass	Pass	95%-105%	0.9615	Pass
836	QMS_DQA_905_2020	Post market survey	Anthelmintics	ALBEN 300	Albendazole	300 mg	200601	Jun. /2020	May. /2024	Store Below 25 ° C, in cool and dry place Protect From Light.	Dila	China	USP	Pass	Pass	90%-110%	0.8676	Fail
837	QMS_DQA_906_2020	Post market survey	Anthelmintics	ALZOLE®300	Albendazole	300 mg	JF301	Jun. /2020	May. /2024	Store in dry place under 30 ° C	Woliyta sodo	Ethiopia	USP	Pass	Pass	90%-110%	0.9324	Pass
838	QMS_DQA_907_2020	Post market survey	Anthelmintics	TETRAMISOLE-LH 600	Tetramisole HCl	600 mg	20755	Jul. /2020	Jul. /2023	Store below 30 ° C	Bishoftu	China	Mfg	Pass	Pass	90%-110%	0.9351	Pass
839	QMS_DQA_908_2020	Post market survey	Anthelmintics	FLUKAZASH SHEEP	Oxyclozanide	340 mg	ALT-8110	Feb. /2020	Jan. /2024	Store in dry place under 30 ° C	Bishoftu	India	Mfg	Pass	Pass	90%-110%	0.984	Pass
840	QMS_DQA_909_2020	Post market survey	Anthelmintics	ASHIVER™5	Ivermectin	5 mg	ALT-8296	Jun. /2020	May. /2024	Store Below 30 ° C and Protect From Light.	Bishoftu	India	USP	Pass	Pass	90%-110%	0.9535	Pass
841	QMS_DQA_910_2020	Post market survey	Antibacterial	PRO & STREP 20/20	Penicillin G procaine + Dihydrostreptomycin	200000 IU + 200 mg	200923B	Sep. /2020	Sep. /2022	Store 5 to 25 ° C and Protect From Light.	Addis Ababa	China	USP	Pass	Pass	90%-115%	0.9913	Pass
842	QMS_DQA_911_2020	Post market survey	Antibacterial	PENSTONG 20/20	Penicillin G Procaine + Dihydrostreptomycine Sulphate	200,000 IU + 200 mg	20070605	Jul. /2020	Jul. /2022	Store in cool & dry place below 30 ° C and Protect From Light	Addis Ababa	China	USP	Pass	Pass	90%-115%	0.7032	Fail
843	QMS_DQA_912_2020	Re-registration	Acaricides & Insecticides	Smash 5.0 % SC	Deltamethrin	50 g	ADSC19S013	Jan. /2020	Dec. /2021	Ambient	Addis Ababa	India	Mfg	Fail	Pass	4.75-5.5%w/w	5.08	Pass
844	QMS_DQA_913_2020	Re-registration	Acaricides & Insecticides	SMASH 20% SC	Deltamethrin	200 g	TA/D/001	Dec. 03/2019	Dec. 02/2021	Ambient	Addis Ababa	India	Mfg	Pass	Pass	17.0-23.0%w/w	19.8	Pass
845	QMS_DQA_914_2020	Pre-registration	Antibacterial	Amoxycilline 20% L.A.	Amoxycilline trihydrate	200 mg	1909239	Dec. /2019	Dec. /2021	At Room temprature (15-25 ° C) and dark	Addis Ababa	Holland	USP	Fail	Pass	90%-120%	0.8231	Fail
846	QMS_DQA_915_2021	Post market survey	Antibacterial	OxyNat	Oxytetracycline hydrochloride	100 mg	190303	Mar. /2019	Mar. /2022	Store in cool & dry place below 30 ° C and Protect From Light	West Hararge Zone, Chiro town	China	USP	Pass	Pass	90%-120%	1.0949	Pass
847	QMS_DQA_916_2021	Post market survey	Antibacterial	Oxyfen-10%	Oxyteteracycline	100 mg	200818	Aug. 18/2020	Aug. 17/2022	Store in cool & dry place below 25° C and Protect From Light	West Hararge Zone, Chiro town	China	USP	Pass	Pass	90%-120%	1.0448	Pass
848	QMS_DQA_917_2021	Post market survey	Anthelmintics	H-IVER 1%	Ivermectin	10 mg	200226N	Feb. /2020	Feb. /2023	Store Below 25° C and Protect From Light.	Somali region, Jigjiga	China	USP	Pass	Pass	95%-105%	0.9833	Pass
849	QMS_DQA_918_2021	Post market survey	Anthelmintics	YZ-ALBENDAZOLE 300	Albendazole	300 mg	200716B	Jul. /2020	Jul. /2025	Store in cool & dry place under 25° C	Somali region, Jigjiga	China	USP	Pass	Pass	90%-110%	0.9557	Pass
850	QMS_DQA_919_2021	Post market survey	Anthelmintics	ALBENC 2500MG	Albendazole	2500 mg	200509	May. /2020	Apr. /2024	Store in cool & dry place below 30 ° C and Protect From Light. Do not Freeze	Somali region, Jigjiga	China	USP	Pass	Pass	90%-110%	0.9023	Pass
851	QMS_DQA_920_2021	Post market survey	Anthelmintics	ASHIALBEN® 300	Albendazole	300 mg	ALT-8223	May. 09/2020	May. 08/2023	Store in well closed container at room temprature	Somali region, Jigjiga	India	USP	Pass	Pass	90%-110%	0.908	Pass
852	QMS_DQA_921_2021	Post market survey	Anthelmintics	FENACURE 750	Fenbendazole	750 mg	ALT-8068	Feb. /2020	Jan. /2024	Store in well closed container at room temprature	Oromia, Metehara town	India	Mfg	Pass	Pass	95%-105%	1.0104	Pass
853	QMS_DQA_922_2021	Post market survey	Anthelmintics	TETROX™ 900	Tetramisole HCl + Oxyclozanide	450 mg + 450 mg	DB092006	Sep. /2020	Aug. /2023	Store Below 30 ° C and Protect From Light.	Oromia, Metehara town	India	Mfg	Pass	Pass	T 90%-110%	0.926	Pass
																O 90%-110%	0.996
854	QMS_DQA_923_2021	Post market survey	Anthelmintics	H-TetraOxy 900	Tetramisole Hydrochloride + Oxyclozanide	450 mg + 450 mg	200603N	Jun. /2020	Jun. /2023	Store in cool & dry place and Protect From Light	Somali region, Jigjiga	China	Mfg	Pass	Pass	T 90%-110%	0.941	Pass
																O 90%-110%	0.9164
855	QMS_DQA_924_2021	Post market survey	Anthelmintics	TETRAMISOLE-LH 600	Tetramisole	600 mg	208153	Aug. /2020	Aug. /2023	Store Below 30 ° C and Protect From Light.	Somali region, Jigjiga	China	Mfg	Pass	Pass	90%-110%	0.9833	Pass
856	QMS_DQA_925_2021	Post market survey	Anthelmintics	YZ-OXLEVA 2400	Oxyclozanide + Levamisole Hydrochloride	1400 mg + 1000 mg	200717B	Jul. /2020	Jul. /2023	Store in cool & dry place and Protect From Light	West Hararge Zone, Chiro town	China	Mfg	Pass	Pass	O 90%-110%	0.975	Pass
																L 90%-110%	0.918
857	QMS_DQA_928_2021	Pre-registration	Anthelmintics	Bul-Flucaides	Oxyclozanide	2700 mg	201014	Oct. /2020	Oct. /2023	Store in cool & dry place and Protect From Light	Addis Ababa	China	Mfg	Pass	Pass	90%-110%	0.968	Pass
858	QMS_DQA_929_2021	Pre-registration	Anthelmintics	Bul-Tetra 900mg	Oxyclozanide + Tetramisole Hydrochloride	450 mg + 450 mg	201012	Oct. /2020	Oct. /2023	Store in cool & dry place and Protect From Light	Addis Ababa	China	Mfg	Pass	Pass	O 90%-110%	1.005	Pass
																T 90%-110%	0.943
859	QMS_DQA_930_2021	Pre-registration	Anthelmintics	Bul-Tetra 2400mg	Oxyclozanide + Levamisole Hydrochloride	1400 mg + 450mg	201013	Oct. /2020	Oct. /2023	Store in cool & dry place and Protect From Light	Addis Ababa	China	Mfg	Pass	Pass	O 90%-110%	1.057	Pass
																L 90%-110%	0.992
860	QMS_DQA_931_2021	Pre-registration	Anthelmintics	Bul-Tetra 3400mg	Oxyclozanide + Tetramisole Hydrochloride	1400 mg + 2000 mg	201011	Oct. /2020	Oct. /2023	Store in cool & dry place and Protect From Light	Addis Ababa	China	Mfg	Pass	Pass	O 90%-110%	0.999	Pass
																T 90%-110%	0.946
861	QMS_DQA_932_2021	Consignment check	Antiprotozoal	Diminal®	Diminazene diaceturate + Phenazone	445 mg + 555 mg	175112009	Sep. 29/2020	Sep. 28/2023	Store in cool & dry place	Addis Ababa	Korea	Mfg	Pass	Pass	D 90%-120%	0.9858	Pass
																P 90%-120%	0.991
862	QMS_DQA_933_2021	Consignment check	Antiprotozoal	TRYPATONG	Diminazene diaceturate + Vit B12 + Vit B6 + Antipyrine	1.05 g + 1 mg + 5 mg + 1.31 g	201201	Dec.01/2020	Dec.01/2025	Store in cool, dry place below 30 ° C	Addis Ababa	China	Mfg	Pass	Pass	D 90%-110%	0.9595	Pass
																P 90%-110%	0.9893
863	QMS_DQA_934_2021	Consignment check	Anthelmintics	IVER-LH 1%	Ivermectin	10 mg	201021D	Nov.01/2020	Nov.01/2023	Store Below 30 ° C and Protect From Light.	Modjo dry port	China	USP	Pass	Pass	95%-105%	1.0203	Pass
864	QMS_DQA_935_2021	Consignment check	Acaricides & Insecticides	SMASH 1% POUR ON	Deltamethrin	10.0 mg	ADPN20T001	Nov.01/2020	Nov.01/2022	Store at room temperature Below 25 ° C	Modjo dry port	India	Mfg	Pass	Pass	85%-115%	1.0377	Pass
865	QMS_DQA_936_2021	Consignment check	Antiprotozoal	TRYPATONG	Diminazene diaceturate +Vitamin B12 + Vitamin B6+ Antipyrine	1.05g + 1mg + 5mg + 1.31 g	201202	Dec. /2020	Dec. /2025	Store in cool, dry place below 30 ° C	Addis Ababa	China	Mfg	Pass	Pass	D 90%-110%	0.9385	Pass
																P 90%-110%	0.9795
866	QMS_DQA_937_2021	Consignment check	Anthelmintics	YZ-TETOXY 900	Tetramisole Hydrochloride + Oxyclozanide	450 mg + 450 mg	200870B	Aug. /2020	Aug. /2023	Store in cool, dry place, Protect From Light.	Addis Ababa	China	Mfg	Pass	Pass	T 90%-110%	0.9535	Pass
																O 90%-110%	0.97
867	QMS_DQA_938_2021	Consignment check	Antibacterial	SGPENO-STREP20/25	Procaine benzyl Penicillin + Dihydrostreptomycin	200000 IU + 250 mg	2012162-1	Dec. /2020	Dec. /2023	Store in cool & dry place below 25° C and Protect From Light	Addis Ababa	China	USP	Pass	Pass	90%-115%	1.0526	Pass
868	QMS_DQA_939_2021	Pre-registration	Antibacterial	OXYTETRACYCLINE 10% INJECTION	Oxyteteracycline	100 mg	20200305	Mar. 05/2020	Mar. 04/2022	Store Below 30 ° C and Protect From Light.	Addis Ababa	China	USP	Pass	Pass	90%-120%	1.1171	Pass
869	QMS_DQA_940_2021	Pre-registration	Antibacterial	OXYTETRACYCLINE 20% INJECTION	Oxytetracycline	200 mg	20200309	Mar. 09/2020	Mar. 08/2022	Store Below 30 ° C and Protect From Light.	Addis Ababa	China	USP	Fail	Pass	90%-120%	1.1093	Pass
870	QMS_DQA_941_2021	Consignment check	Anthelmintics	BULIVER	Ivermectin	10 mg	201223	Dec. /2020	Dec. /2022	keep in dry &cool place , away from light	Addis Ababa	China	USP	Pass	Pass	95%-105%	1.0182	Pass
871	QMS_DQA_942_2021	Consignment check	Anthelmintics	FLUKAZASH CATTLE	Oxyclozanide	2700 mg	ALT-8474	Sep. /2020	Sep. /2024	Store Below 30 ° C and in a dry place	Addis Ababa	India	Mfg	Pass	Pass	90%-110%	1.0288	Pass
872	QMS_DQA_943_2021	Consignment check	Anthelmintics	FLUKAZASH CATTLE	Oxyclozanide	2700 mg	ALT-8692	Dec. /2020	Nov. /2024	Store Below 30 ° C and in a dry place	Addis Ababa	India	Mfg	Pass	Pass	90%-110%	1.0261	Pass
873	QMS_DQA_944_2021	Pre-registration	Antiseptics & Disinfectants	Kenopure	Lactic Acid		0272035935	Feb. /2020	Aug. /2021	Keep only in the original container in a cool, well ventillated place, keep container closed when not in use	Addis Ababa	Belgium	Mfg	Pass		7.5-8.5%m/m	0.0841	Pass
874	QMS_DQA_945_2021	Pre-registration	Antiseptics & Disinfectants	DM CID S	Sodium hypochlorite	49 g	0272035966	Feb. /2020	Feb. /2022	Protect from freezing. Keep only in the original container in a cool, well ventlated place away from acids. Cool area	Addis Ababa	Belgium	Mfg	Pass		45.05-53.82g/lit	47.38g/lit	Pass
875	QMS_DQA_946_2021	Pre-registration	Antiseptics & Disinfectants	KENOSAN	2-(2-butoxyethoxy) ethanol + sodium hydroxide		0292036016	Feb. /2020	Feb. /2023	Keep only in the original container in a cool, well ventlated place . Donot store in a corrodable metal. Keep container closed when not in use. Protect from freezing.	Addis Ababa	Belgium	Mfg	Pass		Ph- 12.00 to 13.00	12.82	Pass
876	QMS_DQA_947_2021	Pre-registration	Antiseptics & Disinfectants	Kenomint	Chlorhexidine Digluconate	0.5% (w/w)	020235781	Jan. /2020	Jan. /2022	Keep only in the original container in a cool, Protect from freezing. Keep at temprature not exceeding 40°C. Keep container closed when not in use.	Addis Ababa	Belgium	Mfg	Pass		0.475-0.525%	0.0049	Pass
877	QMS_DQA_950_2021	Consignment check	Antibacterial	H-OXYTETRA 10%	Oxyteteracycline	100 mg	101103N	Nov. /2020	Nov. /2023	protect from light, store tightly sealed & in a cool place	Addis Ababa	China	USP	Pass	Pass	90%-120%	1.037	Pass
878	QMS_DQA_951_2021	Consignment check	Antiprotozoal	TRYPASHISH	Isometamidium Chloride HCl	1gm	ALS-786	Nov. /2020	Oct. /2023	Store in cool, dry place, Protect From Light.	Addis Ababa	India	Mfg	Pass	Pass	NLT 85%	1.0202	Pass
879	QMS_DQA_952_2021	Pre-registration	Anthelmintics	FT-FENBENDA 20% GRANULE	Fenbendazole	2400 mg	20210101	Jan. 02/2021	Jan. 01/2024	Store at room temprature and protect from light	Addis Ababa	China	Mfg	Pass	Pass	90%-120%	1.004	Pass
880	QMS_DQA_953_2021	Re-registration	Antiprotozoal	veridium® 125 mg	Isometamidium chloride hydrochloride	125 mg	311A1	Jan. 02/2021	Jan. 01/2025	Store below 30⁰ C, In original packaging, in dry conditions	Addis Ababa	France	Mfg	Pass	Pass	≥ 90%	0.989	Pass
881	QMS_DQA_954_2021	Re-registration	Antiprotozoal	veridium® 1 g	Isometamidium chloride hydrochloride	1 g	315A1	Mar. 02/2021	Mar. 01/2025	Store below 30⁰ C, In original packaging, in dry conditions	Addis Ababa	France	Mfg	Pass	Pass	≥ 90%	0.9623	Pass
882	QMS_DQA_955_2021	Consignment check	Antibacterial	Oxyfen-20%	Oxytetracycline	200 mg	201126	Nov. 26/2020	Nov. 25/2022	Store in cool & dry place below 25° C and Protect From Light	Modjo dry port	China	USP	Pass	Pass	90%-120%	1.0115	Pass
883	QMS_DQA_956_2021	Consignment check	Anthelmintics	NIZAL-QK 2400MG BOLUS	Oxyclozanide + Levamisole HCl	1400 mg + 1000 mg	BW200930	Sep. 30/2020	Sep. 29/2023	Store at room temperature	Modjo dry port	China	Mfg	Pass	Pass	O 90%-110%	0.9762	Pass
																L 90%-110%	0.948
884	QMS_DQA_957_2021	Consignment check	Antibacterial	PENSTONG 20/20	Penicillin G Procaine + Dihydrostreptomycin	200000 IU + 200 mg	201228	Dec. /2020	Dec. /2022	Store in cool & dry place below 20° C and Protect From Light	Modjo dry port	China	USP	Pass	Pass	90%-115%	1.0284	Pass
885	QMS_DQA_958_2021	Consignment check	Antibacterial	SGOXYTETRACYCLINE-LA	Oxytetracycline	200 mg	2011153-3	Nov. /2020	Nov. /2023		Addis Ababa	China	USP	Pass	Pass	90%-120%	0.953	Pass
886	QMS_DQA_959_2021	Consignment check	Anthelmintics	PETAZOLE 2500™	Albendazole	2500 mg	DB122002	Dec. /2020	Nov. /2023		Addis Ababa	India	USP	Pass	Pass	90%-110%	0.9183	Pass
887	QMS_DQA_960_2021	Consignment check	Anthelmintics	TETRASOLE™600	Tetramisole HCl	600 mg	DB112032	Nov. /2020	Oct. /2023		Addis Ababa	India	Mfg	Pass	Pass	90%-110%	0.9551	Pass
888	QMS_DQA_961_2021	Consignment check	Anthelmintics	PALBEN 2500	Albendazole	2500 mg	20201101	Nov. /2020	Nov. /2023	Store in cool & dry place	Addis Ababa	China	USP	Pass	Pass	90%-110%	0.9593	Pass
889	QMS_DQA_962_2021	Consignment check	Antibacterial	Oxytetracycline 10%	Oxyteteracycline	100 mg	2012390-01	Dec. /2020	Dec. /2023	store at room temperature (8-30 ⁰C)	Modjo dry port	Holland	USP	Pass	Pass	90%-120%	0.8667	Fail
890	QMS_DQA_963_2021	Consignment check	Antibacterial	Oxytetracycline 10%	Oxyteteracycline	100 mg	2012392-01	Dec. /2020	Dec. /2023	store at room temperature (8-30 ⁰C)	Modjo dry port	Holland	USP	Pass	Pass	90%-120%	0.9207	Pass
891	QMS_DQA_964_2021	Consignment check	Antibacterial	SULPHAMETHOXAZOLE-TRIMETHOPRIM 240MG/ML INJECTION	Sulphamethoxazole 200mg + Trimethoprim 40mg/ml	200 mg + 40 mg	20HT1220	Dec.20/2020	Dec.19/2023	below 25 °C	Modjo dry port	China	USP	Pass	Pass	S 90%-110%	0.9743	Pass
																T 90%-110%	1.0086
892	QMS_DQA_965_2021	Consignment check	Antibacterial	ASHOXY™20%	Oxytetracycline	200 mg	ALG1012	Dec./2020	Nov./2023	cool and dry place	Modjo dry port	India	USP	Pass	Pass	90%-110%	0.944	Pass
893	QMS_DQA_966_2021	Consignment check	Antibacterial	ASHOXY™20%	Oxytetracycline HCl	200 mg	ALG-982	Nov. /2020	Sep. /2023	cool and dry place	Addis Ababa	India	USP	Pass	Pass	90%-110%	0.992	Pass
894	QMS_DQA_967_2021	Consignment check	Antibacterial	H-PENSTREPTO 20/20	Procaine penicillin G 200000IU + Dihydrostereptomycin sulphate 200mg/ml	200000 IU + 200 mg	201216N	Dec ./2020	Dec. /2022	below 30 °C	Modjo dry port	China	USP	Pass	Pass	90%-115%	0.9894	Pass
895	QMS_DQA_968_2021	Consignment check	Antibacterial	ASHIENRO® 10%	Enrofloxacin	100 mg	ALL-696	Jan. /2021	Dec. /2023	below 30 °C	Modjo dry port	India	USP	Pass	Pass	90%-110%	0.9491	Pass
896	QMS_DQA_969_2021	Consignment check	Anthelmintics	TETRACOZASH™900	Oxyclozanide + Tetramisole Hydrochloride	450 mg + 450 mg	ALT-8722	Dec. 30/2020	Nov. 30/2024	store in a cool and dark place at room tempature	Modjo dry port	India	Mfg	Pass	Pass	O 95%-105%	1.0102	Pass
																T 95%-105%	0.974
897	QMS_DQA_970_2021	Consignment check	Acaricides & Insecticides	AMITRAZ 12.5% Solution	Amitraz	12.5 mg	20111501	Nov. 15/2020	Nov. /2023	store in sealed container , protect from light	Modjo dry port	China	Mfg	Pass	Pass	90%-110%	0.9864	Pass
898	QMS_DQA_971_2021	Consignment check	Antibacterial	ASHIENRO® 10%	Enrofloxacin	100 mg	ALI-0269	Nov. /2020	Agu. /2023	Store below 30°C in a dry place,protect from direct sunlight	Modjo dry port	India	USP	Pass	Pass	90%-110%	0.9491	Pass
899	QMS_DQA_972_2021	Consignment check	Anthelmintics	IVER-LH 1%	Ivermectin	10 mg	2012118	Dec. /2020	Dec. 1/2023	Below 30°C and protect from light	Modjo dry port	China	USP	Pass	Pass	95%-105%	0.9858	Pass
900	QMS_DQA_973_2021	Consignment check	Anthelmintics	TETROX™900	Tetramisole HCl + Oxyclozanide	450 mg + 450 mg	BAA038	Jan. /2021	Dec. /2023	store at below 300 & protect from light	Addis Ababa	India	Mfg	Pass	Pass	T 90%-110%	1.0008	Pass
																O 90%-110%	0.9444
901	QMS_DQA_974_2021	Consignment check	Antibacterial	Oxytetracycline 10%	Oxyteteracycline	100 mg	2012394-01	Dec./2020	Dec. /2023	store at room temperature (8-30 ⁰C), protect from light	Addis Ababa	Holland	USP	Pass	Pass	90%-120%	0.875	Fail
902	QMS_DQA_975_2021	Post market survey	Anthelmintics	ALBEN 300	Albendazole	300 mg	200901	Sep. /2020	Aug. /2024	Store in cool,dry and dark place below 30°C	Amahara South Wello,Dessie town	China	USP	Pass	Pass	90%-110%	0.9593	Pass
903	QMS_DQA_976_2021	Post market survey	Antibacterial	AMPROLIUM 20% POWDER	Amprolium	200 mg	19AB0812	Aug. /12/2019	Aug. 11/2022	Dry place below 25°C	Amahara South Wello,Dessie town	China	USP	Pass	Pass	95%-105%	0.969	Pass
904	QMS_DQA_977_2021	Post market survey	Anthelmintics	ASHIALBEN®2500	Albendazole	2500 mg	ALT-8177	Apr. /2020	Mar. /2024	store in well closed container room temprature	Amahara, Oromia special zone, Kemisse town	India	USP	Pass	Pass	90%-110%	0.93	Pass
905	QMS_DQA_978_2021	Post market survey	Anthelmintics	ASHITETRA®2000	Tetramisole HCl	2000mg	ALT-8127	Feb. /2020	Jan. /2024	below 30°C in dry place, protect from direct sunlight	Amahara, Oromia special zone, Kemisse town	India	Mfg	Pass	Pass	90%-110%	1.082	Pass
906	QMS_DQA_979_2021	Post market survey	Antibacterial	ASHOXY™20%	Oxytetracycline	200 mg	ALG_895	Mar. /2020	Feb. .2023	cool and dry place	Amahara, Oromia special zone, Kemisse town	India	USP	Pass	Pass	90%-110%	0.9813	Pass
907	QMS_DQA_980_2021	Post market survey	Anthelmintics	FLUKAZASH CATTLE	Oxyclozanide	2700 mg	ALT-8219	May. /2020	Apr. /2024	Below 30°C in dry place protect from direct sunlight	Amahara, Oromia special zone, Kemisse town	India	Mfg	Pass	Pass	90%-110%	0.993	Pass
908	QMS_DQA_981_2021	Post market survey	Anthelmintics	H-Oxyco 2700	Oxyclozanide	2700 mg	190911N	Sep. /2019	Sep. /2022	Below 30°C in cool dry place protect from direct sunlight	Amahara, North shoa, Debre birhan town	China	Mfg	Pass	Pass	90%-110%	0.997	Pass
909	QMS_DQA_982_2021	Post market survey	Anthelmintics	IVERTOR	Ivermectin	10 mg	201001	Oct. /2020	Oct. /2023	Do not store above 25°C protect from light	Amhara South Wello,Dessie town	China	USP	Pass	Pass	95%-105%	1.0113	Pass
910	QMS_DQA_983_2021	Post market survey	Antibacterial	OXYTETRACYCLINE 20% POWDER	Oxytetracycline	200 mg	19TF0814	Agu. 14/2019	Agu. 13/2022	dry piace at room temprature	Amhara South Wello,Dessie town	China	USP	Pass	Pass	90%-110%	0.9574	Pass
911	QMS_DQA_984_2021	Post market survey	Anthelmintics	PETAZOLE 2500™	Albendazole	2500 mg	DB042006	Apr. /2020	Mar. /2024	In cool and dry place, protect from light	Amhara South Wello,Dessie town	India	USP	Pass	Pass	90%-110%	0.9573	Pass
912	QMS_DQA_985_2021	Post market survey	Anthelmintics	TETRACLOZA-LH 900	Tetramisole + Oxyclozanide	450 mg + 450 mg	2005102	May. /2020	May. /2023	Below 30°C protect from light keep away from moisture	Amhara South Wello,Dessie town	China	Mfg	Pass	Pass	T 90%-110%	0.955	Pass
																O 90%-110%	0.973
913	QMS_DQA_986_2021	Post market survey	Anthelmintics	TETRACLOZAN-QK 900MG BOLUS	Tetramisole HCl + Oxyclozanide	450 mg + 450 mg	BW201030	Nov. 30/2020	Nov. 29/2023	Room temprature and protect from light	Amahara, North shoa, Debre birhan town	China	Mfg	Pass	Pass	T 90%-110%	0.98	Pass
																O 90%-110%	1.018
914	QMS_DQA_987_2021	Post market survey	Anthelmintics	TETRAOXYNIDE 900	Tetramisole HCl + Oxyclozanide	450 mg + 450 mg	201113	Nov. /2020	Nov. /2024	Cool and dry place below 30°C protect from light	Amhara South Wello,Dessie town	China	Mfg	Pass	Pass	T 90%-110%	0.939	Pass
																O 90%-110%	1.006
915	QMS_DQA_988_2021	Post market survey	Anthelmintics	TETROX™3400	Tetramisole HCl + Oxyclozanide	2000 mg + 1400 mg	DB082025	Aug. /2020	Jul. /2023	below 30° and C protect from light	Amahara, Oromia special zone, Kemisse town	India	Mfg	Pass	Pass	T 90%-110%	0.956	Pass
																O 90%-110%	0.95
916	QMS_DQA_989_2021	Post market survey	Anthelmintics	YZ-OXTERTA 3400	Tetramisole HCl + Oxyclozanide	2000 mg + 1400 mg	200718B	Jul. /2020	Jul. /2023	cool and dry place and protect from light	Amhara South Wello,Dessie town	China	Mfg	Pass	Pass	T 90%-110%	0.94	Pass
																O 90%-110%	0.965
917	QMS_DQA_990_2021	Post market survey	Antibacterial	AMPROXIN 20%	Amprolium HCl	226.2 mg	P191106	Nov. /2019	Nov. 2022	room temprature not exceeding 30°C in dry place	SNNPR,Kefa Zone Gimbo Woreda	Egypt	USP	Pass	Pass	95%-105%	1.028	Pass
918	QMS_DQA_991_2021	Post market survey	Antibacterial	OXYVET-PHARMA	Oxytetracycline	200 mg	P191123	Nov. /2019	Nov. /2022	room temprature not exceeding 30°C in dry place	SNNPR,Kefa Zone Gimbo Woreda	Egypt	USP	Pass	Pass	90%-110%	0.8896	Fail
919	QMS_DQA_992_2021	Post market survey	Anthelmintics	EXIPTOL	Albendazole	2500 mg	19	Nov. /2019	Nov. /2023	dry place room temprature 5-30°C and protect from light	Addis ababa Addis Ketema Sub city (Gojjam bereda	Greece	USP	Pass	Pass	90%-110%	0.928	Pass
920	QMS_DQA_993_2021	Post market survey	Anthelmintics	EXIPTOL	Albendazole	2500 mg	30	Dec. /2019	Dec. /2023	dry place room temprature 5-30°C and protect from light	Addis ababa Addis Ketema Sub city (Gojjam bereda	Greece	USP	Pass	Pass	90%-110%	0.956	Pass
921	QMS_DQA_994_2021	Post market survey	Antibacterial	H-Oxy WSP	Oxytetracycline	200 mg	201109N	Nov. /2020	Nov. /2023	cool and dry place,below 25°C	Addis ababa Addis Ketema Sub city (Gojjam bereda	China	USP	Pass	Pass	90%-110%	0.9808	Pass
922	QMS_DQA_995_2021	Post market survey	Antibacterial	ASHOXY™20%	Oxytetracycline	200 mg	ALG-752	Apr. /2019	Mar. /2022	Cool and dry place	Dessie Town	India	USP	Pass	Pass	90%-110%	0.9333	Pass
923	QMS_DQA_996_2021	Post market survey	Anthelmintics	TETRACOZASH-C	Oxyclozanide + Levamisole	1400 mg + 1000 mg	ALT-7685	Jul. /2019	Jun. /2013	Cool and dry place	Dessie Town	India	Mfg	Pass	Pass	O 95%-105%	1.041	Pass
																L 95%-105%	0.967
924	QMS_DQA_997_2021	Consignment check	Anthelmintics	IVERVIC 1 INJECTION	Ivermectin	10 mg	201207	Dec. 07/2020	Dec. 06/2023	keep in a cool and dry place and dark place at room temp.	Addis Ababa	China	USP	Pass	Pass	95%-105%	1.0234	Pass
925	QMS_DQA_1000_2021	Consignment check	Anthelmintics	ALBENTONG 2500	Albendazole	2500 mg	210121	Jan. /2021	Jan. /2025	Store in cool & dry place below 30° C and Protect From direct sunlight	Modjo Dry Port	China	USP	Pass	Pass	90%-110%	0.9349	Pass
926	QMS_DQA_1001_2021	Consignment check	Antibacterial	Penstrep 400	Procaine penicillin G + Dihydrostreptomycin sulphate	200000 IU + 200 mg	361490	Dec. /2020	Dec. /2022	Store in cool & dry place below 25° C and Protect From direct sunlight	Modjo Dry Port	Holland	USP	Pass	Pass	90%-115%	0.9282	Pass
927	QMS_DQA_1002_2021	Consignment check	Antibacterial	SGOXYTETRACYCLINE-LA	Oxytetracycline	200 mg	2101002-1	Jan. /2021	Jan. /2024	Store in cool,dry, dark and tightly sealed place below 30° C	Modjo Dry Port	China	USP	Pass	Pass	90%-120%	0.959	Pass
928	QMS_DQA_1003_2021	Consignment check	Antibacterial	Limoxin 200 LA	Oxytetracycline	200 mg	361462	Nov. /2020	Nov. /2023	Store dark below 30° C. Do not freeze	Modjo Dry Port	Holland	USP	Pass	Pass	90%-120%	1.011	Pass
929	QMS_DQA_1004_2021	Re-registration	Anthelmintics	H-IVER 1%	Ivermectin	10 mg	201021N	Oct. /2020	Oct. /2023	Store below 25° C and Protect From light	Addis Ababa	China	USP	Pass	Pass	95%-105%	1.0015	Pass
930	QMS_DQA_1005_2021	Re-registration	Antibacterial	H-PENSTREPTO 20/20	Procaine penicillin G + Dihydrostreptomycin sulphate	200000 IU + 200 mg	201216N	Dec. /2020	Dec. /2022	Store at Room temprature ( Not exceeding 30° C) protect from light	Addis Ababa	China	USP	Pass	Pass	90%-115%	1.0435	Pass
931	QMS_DQA_1006_2021	Re-registration	Antibacterial	H-OXYTETRA 10%	Oxytetracycline	100 mg	201103N	Nov. /2020	Nov. /2023	protect from light, store tightly sealed & in a cool place	Addis Ababa	China	USP	Pass	Pass	90%-120%	0.959	Pass
932	QMS_DQA_1007_2021	Re-registration	Antibacterial	H-OXYTETRA 20% L.A.	Oxytetracycline	200 mg	201224N	Dec. /2020	Dec. /2022	Store at Room temprature ( Not exceeding 30° C) protect from light	Addis Ababa	China	USP	Pass	Pass	90%-120%	0.9435	Pass
933	QMS_DQA_1008_2021	Re-registration	Antibacterial	ASHIENRO® 10%	Enrofloxacin	100 mg	ALL-634	Jun. /2020	May. /2023	Below 30°C in dry place	Addis Ababa	India	Mfg	Pass	Pass	95%-105%	0.991	Pass
934	QMS_DQA_1009_2021	Re-registration	Antibacterial	ASTRISUL ® 480	Sulphadiazine + Trimethoprim	400mg + 80mg	ALG-903	Jun. /2020	Mar. 2023	Below 30°C in dry place	Addis Ababa	India	Mfg	Pass	Pass	S 95%-105%	1.0346	Pass
																T 95%-105%	1.0276
935	QMS_DQA_1010_2021	Consignment check	Anthelmintics	Iverfen-1%	Ivermectin	10 mg	201128	Nov. 28 /2020	Nov. 27/2023	Store in cool & dry place below 25° C and Protect From Light	Addis Ababa	China	USP	Pass	Pass	95%-105%	0.9809	Pass
936	QMS_DQA_1012_2021	Consignment check	Acaricides & Insecticides	Acarmic	Amitraz	12.5 g	EM201271-1	Dec. /2020	Dec. /2022	cool and dry place and protect from light	Modjo dry port	Uruguay	Mfg	Pass	Pass	11.3-13.8%w/v	0.1212	Pass
937	QMS_DQA_1013_2021	Consignment check	Acaricides & Insecticides	Acarmic	Amitraz	12.5 g	EM201272-1	Dec. /2020	Dec. /2022	cool and dry place and protect from light	Modjo dry port	Uruguay	Mfg	Pass	Pass	11.3-13.8%w/v	0.1213	Pass
938	QMS_DQA_1014_2021	Consignment check	Antibacterial	PRO & STREP 20/20	Penicillin G procaine + Dihydrostreptomycin	200000 IU + 200 mg	210102B	Jan./2021	Jan./2023	cool and dry place	Addis Ababa	China	USP	Pass	Pass	90%-115%	1.0553	Pass
939	QMS_DQA_1015_2021	Consignment check	Anthelmintics	Albendazole 300mg	Albendazole	300 mg	21022801	Feb.28 /2021	Feb. /2025	store at room temprature in airtight container	Addis Ababa	China	USP	Pass	Pass	90%-110%	0.9659	Pass
940	QMS_DQA_1017_2021	Post market survey	Anthelmintics	PALBEN 2500	Albendazole	2500 mg	210115	Feb. /2021	Feb. 2024	Store in cool and dry place	Bahir dar	China	USP	Pass	Pass	90%-110%	0.9493	Pass
941	QMS_DQA_1018_2021	Post market survey	Anthelmintics	PALBEN 2500	Albendazole	2500 mg	20200726	Jul. /2020	Jul. /2023	Store in cool and dry place	Bahir dar	China	USP	Pass	Pass	90%-110%	0.9119	Pass
942	QMS_DQA_1019_2021	Post market survey	Antibacterial	Oxytetra 10%	Oxytetracycline hydrochlorid	10g	210125B	Jan. /2021	Jan. /2024	Store in cool place protect from light	Bahir dar	China	USP	Pass	Pass	90%-120%	1.039	Pass
943	QMS_DQA_1023_2021	Consignment check	Antibacterial	YZ-OXY 20%	Oxytetracycline	200 mg	210119B	Jan. /2021	Jan. /2023	Protect from light store tightly in seald container and in cool place	Modjo dry port	China	USP	Pass	Pass	90%-120%	1.026	Pass
944	QMS_DQA_1024_2021	Consignment check	Anthelmintics	H-IVER 1%	Ivermectin	10 mg	201222N	Dec. /2020	Dec./2023	Store below 25° C and Protect From sunlight	Modjo dry port	China	USP	Pass	Pass	95%-105%	1.031	Pass
945	QMS_DQA_1027_2021	Pre-registration	Antibacterial	TOLTRACOX®	Toltrazuril	50 mg	ALL-660	Oct. /2020	Sep. /2023	Store below 30°C in a dry place, Protect From direct sunlight	Addis Ababa	India	Mfg	Pass	Pass	95%-105%	0.967	Pass
946	QMS_DQA_1028_2021	Re-registration	Anthelmintics	ALBENTONG 2500	Albendazole	2500 mg	201112	Nov. /2020	Nov. /2024	store in a cool, dry and dark place below 30°C	Addis Ababa	China	USP	Pass	Pass	90%-110%	0.962	Pass
947	QMS_DQA_1029_2021	Re-registration	Anthelmintics	IVERTONG 10	Ivermectin	10 mg	201107	Nov. /2020	Nov. /2023	store in a cool and dry place below 30°C Protect From light	Addis Ababa	China	USP	Pass	Pass	95%-105%	1.002	Pass
948	QMS_DQA_1030_2021	Re-registration	Antibacterial	OXYTONG 10	Oxytetracycline	100 mg	201106	Nov. /2020	Nov. /2023	store in a cool, dry and dark place below 30°C away from direct sunlight	Addis Ababa	China	USP	Pass	Pass	90%-120%	0.979	Pass
949	QMS_DQA_1031_2021	Re-registration	Antibacterial	OXYTONG 20 LA	Oxytetracycline	200 mg	200818	Aug. /2020	Aug. /2023	store in a cool, dry and dark place below 30°C away from direct sunlight	Addis Ababa	China	USP	Pass	Pass	90%-120%	1.002	Pass
950	QMS_DQA_1032_2021	Post market survey	Anthelmintics	ASHIALBEN® 2500	Albendazole	2500 mg	ALT-8177	Apr. /2020	Mar. /2024	store in well closed container room temprature	Addis Ababa	India	USP	Pass	Pass	90%-110%	0.915	Pass
951	QMS_DQA_1033_2021	Pre-registration	Anthelmintics	TERASOL® 600	Tetramisole HCl	600 mg	50013	May. /2021	Apr. /2023	Store Below 30°C, protected from light and moisture	Bishoftu	Ethiopia	Mfg	Pass	Pass	95%-105%	0.9738	Pass
952	QMS_DQA_1034_2021	Pre-registration	Anthelmintics	TERASOL® 600	Tetramisole HCl	600 mg	60013	Jun. /2021	May. /2023	Store Below 30°C, protected from light and moisture	Bishoftu	Ethiopia	Mfg	Pass	Pass	95%-105%	0.9819	Pass
953	QMS_DQA_1035_2021	Pre-registration	Anthelmintics	TERASOL® 600	Tetramisole HCl	600 mg	60023	Jun. /2021	May. /2023	Store Below 30°C, protected from light and moisture	Bishoftu	Ethiopia	Mfg	Pass	Pass	95%-105%	0.9886	Pass
